# Supplementary material for: Heatstroke knowledge and predictors among Hajj health volunteers in Saudi Arabia: a cross-sectional study
Source: PeerJ. 2026 Feb 19;14:e20816. doi: 10.7717/peerj.20816 (PMC12925418; doi:10.7717/peerj.20816)
Supplement: Supplemental Information 2 [file peerj-14-20816-s002.xlsx]

## Sheet: Sheet1
@1.Gender	@2.Age	@3.Region	@4.Educationlevel	@5.TypeofEducation	@6.Occupationalstatus	@7.Numberofpreviousvolunteering	@8.Previousexposuretofirstaidcourse	@9.Haveyouencounteredaheatstrokesituation	@1.Incaseofaheatstrokethebodystemperaturewillbehigherthan38oC	@2.Shiveringreducesbodytemperature	@3.Drinkingwarmhotfluidsisusefultoreducebodytempreature	@4.Sweatingisinstrumentalindissipatingexcessiveheat	@5.Areducedbloodflowtotheskinenhancesheatdispersal	@6.Anincreasedbloodflowtotheskinenhancesheatdispersal	@7.Wearingthinnerclothesisusefultomaintainlowbodytemperature	@8.Drinkingcoldfluidsandfreshjuicemaintainslowbodytemperature	@11.HeatstrokecanbemanagedusingacetaminophenaspirinandNSAIDs	@12.Incaseofhighenvironmentaltemperaturessweatingisalwayspresent	@13.Intheelderlysweatingmaybeconstitutivelyimpaired	@14.Walkinginhothumidenvironmentsmaycauseseverehealthcomplaints	@15.Heatstrokemayfollowseverephysicalactivity	@16.Heatstrokemaytakeplaceonlyinwarmandhumidenvironments	@17.Onlychildrenandeldersareathealthriskincaseofhightemperatures	@18.Veryhighbodytemperaturesi.e.gt39.5°Carepotentiallylethal	@19.Incaseofaheatstrokedrinkingan“energydrink”maybeuseful	@20.Exertionalheatstrokeisconsideredalifethreateningmedicalemerg	@21.Whatisthemostaccuratemethodoftemperatureassessmentforthediag	@22.Rapidcoolingofapatientwithexertionalheatstrokeshouldoccurwit	@23.Whichofthefollowingisthemostappropriatecoolingmethodforthema	@24.Whichofthefollowingiscorrectabouttheclinicalmanifestationsof	@25.Whatfirstaidactionshouldavolunteertakeifaheatstrokepatientbe	@26.ApilgrimwhowasintheArafahcomplainedofaheadacheandfeelingdizz	@27.Apilgrimappearstobementallyconfusedandyouarehavingdifficulty	@28.Thebasicactiontopreventheatstrokeforpilgrimsis	@29.Whatfirstaidsuppliesareneededtotreatapilgrimshowingsignsofhe	@30.Whichofthefollowingfoodslistthatcandecreaseheatstrokerisk	TotalKnowledge	knowledgepercentage	Knowledgecat
Female	25-29 years	Eastern Region	Diploma	Medical	Unemployed	Two times	No	No	Incorrect answer	Correct answer	Incorrect answer	Incorrect answer	Incorrect answer	Incorrect answer	Incorrect answer	Correct answer	Incorrect answer	Incorrect answer	Incorrect answer	Correct answer	Incorrect answer	Incorrect answer	Correct answer	Incorrect answer	Incorrect answer	Incorrect answer	Incorrect answer	Incorrect answer	Incorrect answer	Incorrect answer	Incorrect answer	Incorrect answer	Incorrect answer	Incorrect answer	Incorrect answer	Incorrect answer	3	10.71	Unsatisfactory
Female	25-29 years	Eastern Region	Diploma	Medical	Unemployed	Two times	No	No	Incorrect answer	Correct answer	Incorrect answer	Incorrect answer	Incorrect answer	Incorrect answer	Incorrect answer	Correct answer	Incorrect answer	Incorrect answer	Incorrect answer	Correct answer	Incorrect answer	Incorrect answer	Correct answer	Incorrect answer	Incorrect answer	Incorrect answer	Incorrect answer	Incorrect answer	Incorrect answer	Incorrect answer	Incorrect answer	Incorrect answer	Incorrect answer	Incorrect answer	Incorrect answer	Incorrect answer	3	10.71	Unsatisfactory
Female	25-29 years	Eastern Region	Diploma	Medical	Unemployed	Two times	No	No	Incorrect answer	Correct answer	Incorrect answer	Incorrect answer	Incorrect answer	Incorrect answer	Incorrect answer	Correct answer	Incorrect answer	Incorrect answer	Incorrect answer	Correct answer	Incorrect answer	Incorrect answer	Correct answer	Incorrect answer	Incorrect answer	Incorrect answer	Incorrect answer	Incorrect answer	Incorrect answer	Incorrect answer	Incorrect answer	Incorrect answer	Incorrect answer	Incorrect answer	Incorrect answer	Incorrect answer	3	10.71	Unsatisfactory
Male	30-34 years	Middle Region	Diploma	Non-medical	Employed	One time	Yes	No	Incorrect answer	Correct answer	Correct answer	Correct answer	Incorrect answer	Incorrect answer	Correct answer	Correct answer	Incorrect answer	Incorrect answer	Correct answer	Incorrect answer	Correct answer	Incorrect answer	Incorrect answer	Incorrect answer	Incorrect answer	Correct answer	Incorrect answer	Incorrect answer	Incorrect answer	Incorrect answer	Correct answer	Incorrect answer	Incorrect answer	Incorrect answer	Incorrect answer	Incorrect answer	8	28.57	Unsatisfactory
Male	30-34 years	Middle Region	Diploma	Non-medical	Employed	One time	Yes	No	Incorrect answer	Correct answer	Correct answer	Correct answer	Incorrect answer	Incorrect answer	Correct answer	Correct answer	Incorrect answer	Incorrect answer	Correct answer	Incorrect answer	Correct answer	Incorrect answer	Incorrect answer	Incorrect answer	Incorrect answer	Correct answer	Incorrect answer	Incorrect answer	Incorrect answer	Incorrect answer	Correct answer	Incorrect answer	Incorrect answer	Incorrect answer	Incorrect answer	Incorrect answer	8	28.57	Unsatisfactory
Male	18 to 24 years	Middle Region	High school	Medical	Unemployed	One time	No	Yes	Incorrect answer	Correct answer	Incorrect answer	Correct answer	Incorrect answer	Incorrect answer	Correct answer	Correct answer	Incorrect answer	Incorrect answer	Correct answer	Incorrect answer	Correct answer	Incorrect answer	Correct answer	Incorrect answer	Correct answer	Correct answer	Incorrect answer	Incorrect answer	Incorrect answer	Incorrect answer	Incorrect answer	Incorrect answer	Incorrect answer	Incorrect answer	Correct answer	Incorrect answer	9	32.14	Unsatisfactory
Male	18 to 24 years	Western Region	University student	Non-medical	Unemployed	One time	No	No	Incorrect answer	Correct answer	Incorrect answer	Incorrect answer	Incorrect answer	Incorrect answer	Correct answer	Correct answer	Incorrect answer	Incorrect answer	Correct answer	Incorrect answer	Correct answer	Incorrect answer	Incorrect answer	Correct answer	Incorrect answer	Correct answer	Incorrect answer	Incorrect answer	Correct answer	Incorrect answer	Incorrect answer	Incorrect answer	Correct answer	Correct answer	Incorrect answer	Incorrect answer	9	32.14	Unsatisfactory
Male	35-39 years	Eastern Region	Diploma	Non-medical	Employed	One time	No	No	Incorrect answer	Correct answer	Correct answer	Incorrect answer	Correct answer	Correct answer	Incorrect answer	Correct answer	Incorrect answer	Incorrect answer	Incorrect answer	Correct answer	Incorrect answer	Correct answer	Incorrect answer	Correct answer	Correct answer	Incorrect answer	Incorrect answer	Incorrect answer	Incorrect answer	Incorrect answer	Incorrect answer	Incorrect answer	Incorrect answer	Incorrect answer	Incorrect answer	Correct answer	9	32.14	Unsatisfactory
Female	25-29 years	Western Region	Diploma	Medical	Unemployed	Two times	No	No	Incorrect answer	Correct answer	Incorrect answer	Incorrect answer	Incorrect answer	Incorrect answer	Incorrect answer	Incorrect answer	Incorrect answer	Correct answer	Correct answer	Incorrect answer	Incorrect answer	Correct answer	Correct answer	Correct answer	Correct answer	Incorrect answer	Incorrect answer	Incorrect answer	Incorrect answer	Correct answer	Incorrect answer	Correct answer	Incorrect answer	Correct answer	Incorrect answer	Incorrect answer	9	32.14	Unsatisfactory
Male	25-29 years	Middle Region	University student	Medical	Unemployed	One time	No	No	Incorrect answer	Correct answer	Correct answer	Correct answer	Incorrect answer	Incorrect answer	Incorrect answer	Correct answer	Correct answer	Correct answer	Correct answer	Correct answer	Incorrect answer	Correct answer	Incorrect answer	Incorrect answer	Incorrect answer	Correct answer	Incorrect answer	Incorrect answer	Incorrect answer	Incorrect answer	Incorrect answer	Incorrect answer	Incorrect answer	Incorrect answer	Incorrect answer	Incorrect answer	9	32.14	Unsatisfactory
Female	25-29 years	Western Region	Diploma	Medical	Unemployed	Two times	No	No	Incorrect answer	Correct answer	Incorrect answer	Incorrect answer	Incorrect answer	Incorrect answer	Incorrect answer	Incorrect answer	Incorrect answer	Correct answer	Correct answer	Incorrect answer	Incorrect answer	Correct answer	Correct answer	Correct answer	Correct answer	Incorrect answer	Incorrect answer	Incorrect answer	Incorrect answer	Correct answer	Incorrect answer	Correct answer	Incorrect answer	Correct answer	Incorrect answer	Incorrect answer	9	32.14	Unsatisfactory
Male	25-29 years	Middle Region	University student	Medical	Unemployed	One time	No	No	Incorrect answer	Correct answer	Correct answer	Correct answer	Incorrect answer	Incorrect answer	Incorrect answer	Correct answer	Correct answer	Correct answer	Correct answer	Correct answer	Incorrect answer	Correct answer	Incorrect answer	Incorrect answer	Incorrect answer	Correct answer	Incorrect answer	Incorrect answer	Incorrect answer	Incorrect answer	Incorrect answer	Incorrect answer	Incorrect answer	Incorrect answer	Incorrect answer	Incorrect answer	9	32.14	Unsatisfactory
Male	18 to 24 years	Middle Region	High school	Medical	Unemployed	One time	No	Yes	Incorrect answer	Correct answer	Incorrect answer	Correct answer	Incorrect answer	Incorrect answer	Correct answer	Correct answer	Incorrect answer	Incorrect answer	Correct answer	Incorrect answer	Correct answer	Incorrect answer	Correct answer	Incorrect answer	Correct answer	Correct answer	Incorrect answer	Incorrect answer	Incorrect answer	Incorrect answer	Incorrect answer	Incorrect answer	Incorrect answer	Incorrect answer	Correct answer	Incorrect answer	9	32.14	Unsatisfactory
Male	18 to 24 years	Western Region	University student	Non-medical	Unemployed	One time	No	No	Incorrect answer	Correct answer	Incorrect answer	Incorrect answer	Incorrect answer	Incorrect answer	Correct answer	Correct answer	Incorrect answer	Incorrect answer	Correct answer	Incorrect answer	Correct answer	Incorrect answer	Incorrect answer	Correct answer	Incorrect answer	Correct answer	Incorrect answer	Incorrect answer	Correct answer	Incorrect answer	Incorrect answer	Incorrect answer	Correct answer	Correct answer	Incorrect answer	Incorrect answer	9	32.14	Unsatisfactory
Male	35-39 years	Eastern Region	Diploma	Non-medical	Employed	One time	No	No	Incorrect answer	Correct answer	Correct answer	Incorrect answer	Correct answer	Correct answer	Incorrect answer	Correct answer	Incorrect answer	Incorrect answer	Incorrect answer	Correct answer	Incorrect answer	Correct answer	Incorrect answer	Correct answer	Correct answer	Incorrect answer	Incorrect answer	Incorrect answer	Incorrect answer	Incorrect answer	Incorrect answer	Incorrect answer	Incorrect answer	Incorrect answer	Incorrect answer	Correct answer	9	32.14	Unsatisfactory
Female	25-29 years	Western Region	Diploma	Medical	Unemployed	Two times	No	No	Incorrect answer	Correct answer	Incorrect answer	Incorrect answer	Incorrect answer	Incorrect answer	Incorrect answer	Incorrect answer	Incorrect answer	Correct answer	Correct answer	Incorrect answer	Incorrect answer	Correct answer	Correct answer	Correct answer	Correct answer	Incorrect answer	Incorrect answer	Incorrect answer	Incorrect answer	Correct answer	Incorrect answer	Correct answer	Incorrect answer	Correct answer	Incorrect answer	Incorrect answer	9	32.14	Unsatisfactory
Male	25-29 years	Middle Region	University student	Medical	Unemployed	One time	No	No	Incorrect answer	Correct answer	Correct answer	Correct answer	Incorrect answer	Incorrect answer	Incorrect answer	Correct answer	Correct answer	Correct answer	Correct answer	Correct answer	Incorrect answer	Correct answer	Incorrect answer	Incorrect answer	Incorrect answer	Correct answer	Incorrect answer	Incorrect answer	Incorrect answer	Incorrect answer	Incorrect answer	Incorrect answer	Incorrect answer	Incorrect answer	Incorrect answer	Incorrect answer	9	32.14	Unsatisfactory
Male	25-29 years	Western Region	University student	Non-medical	Employed	One time	Yes	Yes	Incorrect answer	Correct answer	Incorrect answer	Correct answer	Incorrect answer	Correct answer	Incorrect answer	Correct answer	Incorrect answer	Correct answer	Correct answer	Correct answer	Correct answer	Incorrect answer	Incorrect answer	Correct answer	Incorrect answer	Correct answer	Incorrect answer	Incorrect answer	Correct answer	Incorrect answer	Incorrect answer	Incorrect answer	Incorrect answer	Incorrect answer	Incorrect answer	Incorrect answer	10	35.71	Unsatisfactory
Male	18 to 24 years	Southwest Region	University student	Non-medical	Unemployed	One time	No	No	Incorrect answer	Correct answer	Correct answer	Incorrect answer	Correct answer	Incorrect answer	Incorrect answer	Incorrect answer	Correct answer	Correct answer	Incorrect answer	Incorrect answer	Incorrect answer	Correct answer	Correct answer	Incorrect answer	Correct answer	Incorrect answer	Incorrect answer	Incorrect answer	Incorrect answer	Correct answer	Correct answer	Incorrect answer	Correct answer	Incorrect answer	Incorrect answer	Incorrect answer	10	35.71	Unsatisfactory
Male	30-34 years	Western Region	Diploma	Non-medical	Employed	One time	Yes	Yes	Incorrect answer	Incorrect answer	Incorrect answer	Correct answer	Incorrect answer	Correct answer	Incorrect answer	Incorrect answer	Correct answer	Correct answer	Incorrect answer	Incorrect answer	Correct answer	Incorrect answer	Incorrect answer	Correct answer	Incorrect answer	Incorrect answer	Incorrect answer	Incorrect answer	Incorrect answer	Incorrect answer	Incorrect answer	Incorrect answer	Correct answer	Incorrect answer	Correct answer	Correct answer	10	35.71	Unsatisfactory
Female	30-34 years	Middle Region	University student	Medical	Unemployed	Two times	No	No	Incorrect answer	Incorrect answer	Correct answer	Incorrect answer	Incorrect answer	Correct answer	Incorrect answer	Correct answer	Incorrect answer	Correct answer	Correct answer	Incorrect answer	Incorrect answer	Correct answer	Incorrect answer	Incorrect answer	Correct answer	Incorrect answer	Correct answer	Correct answer	Incorrect answer	Incorrect answer	Incorrect answer	Incorrect answer	Incorrect answer	Incorrect answer	Incorrect answer	Incorrect answer	10	35.71	Unsatisfactory
Female	30-34 years	Middle Region	University student	Medical	Unemployed	Two times	No	No	Incorrect answer	Incorrect answer	Correct answer	Incorrect answer	Incorrect answer	Correct answer	Incorrect answer	Correct answer	Incorrect answer	Correct answer	Correct answer	Incorrect answer	Incorrect answer	Correct answer	Incorrect answer	Incorrect answer	Correct answer	Incorrect answer	Correct answer	Correct answer	Incorrect answer	Incorrect answer	Incorrect answer	Incorrect answer	Incorrect answer	Incorrect answer	Incorrect answer	Incorrect answer	10	35.71	Unsatisfactory
Male	25-29 years	Western Region	University student	Non-medical	Employed	One time	Yes	Yes	Incorrect answer	Correct answer	Incorrect answer	Correct answer	Incorrect answer	Correct answer	Incorrect answer	Correct answer	Incorrect answer	Correct answer	Correct answer	Correct answer	Correct answer	Incorrect answer	Incorrect answer	Correct answer	Incorrect answer	Correct answer	Incorrect answer	Incorrect answer	Correct answer	Incorrect answer	Incorrect answer	Incorrect answer	Incorrect answer	Incorrect answer	Incorrect answer	Incorrect answer	10	35.71	Unsatisfactory
Male	18 to 24 years	Southwest Region	University student	Non-medical	Unemployed	One time	No	No	Incorrect answer	Correct answer	Correct answer	Incorrect answer	Correct answer	Incorrect answer	Incorrect answer	Incorrect answer	Correct answer	Correct answer	Incorrect answer	Incorrect answer	Incorrect answer	Correct answer	Correct answer	Incorrect answer	Correct answer	Incorrect answer	Incorrect answer	Incorrect answer	Incorrect answer	Correct answer	Correct answer	Incorrect answer	Correct answer	Incorrect answer	Incorrect answer	Incorrect answer	10	35.71	Unsatisfactory
Male	30-34 years	Western Region	Diploma	Non-medical	Employed	One time	Yes	Yes	Incorrect answer	Incorrect answer	Incorrect answer	Correct answer	Incorrect answer	Correct answer	Incorrect answer	Incorrect answer	Correct answer	Correct answer	Incorrect answer	Incorrect answer	Correct answer	Incorrect answer	Incorrect answer	Correct answer	Incorrect answer	Incorrect answer	Incorrect answer	Incorrect answer	Incorrect answer	Incorrect answer	Incorrect answer	Incorrect answer	Correct answer	Incorrect answer	Correct answer	Correct answer	10	35.71	Unsatisfactory
Female	30-34 years	Middle Region	University student	Medical	Unemployed	Two times	No	No	Incorrect answer	Incorrect answer	Correct answer	Incorrect answer	Incorrect answer	Correct answer	Incorrect answer	Correct answer	Incorrect answer	Correct answer	Correct answer	Incorrect answer	Incorrect answer	Correct answer	Incorrect answer	Incorrect answer	Correct answer	Incorrect answer	Correct answer	Correct answer	Incorrect answer	Incorrect answer	Incorrect answer	Incorrect answer	Incorrect answer	Incorrect answer	Incorrect answer	Incorrect answer	10	35.71	Unsatisfactory
Male	18 to 24 years	Middle Region	University student	Non-medical	Unemployed	Two times	Yes	Yes	Incorrect answer	Correct answer	Correct answer	Correct answer	Incorrect answer	Incorrect answer	Correct answer	Correct answer	Correct answer	Incorrect answer	Correct answer	Incorrect answer	Correct answer	Correct answer	Incorrect answer	Correct answer	Incorrect answer	Correct answer	Incorrect answer	Incorrect answer	Incorrect answer	Incorrect answer	Incorrect answer	Incorrect answer	Correct answer	Incorrect answer	Incorrect answer	Incorrect answer	11	39.29	Unsatisfactory
Male	18 to 24 years	Southwest Region	Bachelor's degree	Non-medical	Unemployed	Three times or more	Yes	Yes	Incorrect answer	Incorrect answer	Correct answer	Incorrect answer	Incorrect answer	Correct answer	Correct answer	Correct answer	Incorrect answer	Incorrect answer	Correct answer	Correct answer	Correct answer	Incorrect answer	Incorrect answer	Correct answer	Incorrect answer	Correct answer	Incorrect answer	Incorrect answer	Incorrect answer	Incorrect answer	Correct answer	Incorrect answer	Incorrect answer	Incorrect answer	Incorrect answer	Incorrect answer	11	39.29	Unsatisfactory
Male	18 to 24 years	Middle Region	University student	Non-medical	Unemployed	Three times or more	Yes	Yes	Incorrect answer	Incorrect answer	Incorrect answer	Correct answer	Incorrect answer	Incorrect answer	Incorrect answer	Incorrect answer	Incorrect answer	Incorrect answer	Correct answer	Correct answer	Incorrect answer	Correct answer	Correct answer	Correct answer	Correct answer	Correct answer	Incorrect answer	Incorrect answer	Incorrect answer	Incorrect answer	Incorrect answer	Incorrect answer	Incorrect answer	Correct answer	Incorrect answer	Correct answer	11	39.29	Unsatisfactory
Male	30-34 years	Middle Region	Diploma	Non-medical	Employed	One time	No	No	Incorrect answer	Correct answer	Incorrect answer	Incorrect answer	Incorrect answer	Incorrect answer	Correct answer	Correct answer	Correct answer	Incorrect answer	Correct answer	Correct answer	Correct answer	Incorrect answer	Incorrect answer	Correct answer	Correct answer	Correct answer	Incorrect answer	Incorrect answer	Correct answer	Incorrect answer	Correct answer	Incorrect answer	Incorrect answer	Incorrect answer	Incorrect answer	Incorrect answer	11	39.29	Unsatisfactory
Female	25-29 years	Eastern Region	High school	Medical	Unemployed	Two times	Yes	Yes	Incorrect answer	Incorrect answer	Incorrect answer	Correct answer	Incorrect answer	Correct answer	Correct answer	Correct answer	Incorrect answer	Incorrect answer	Correct answer	Correct answer	Correct answer	Incorrect answer	Incorrect answer	Correct answer	Incorrect answer	Correct answer	Incorrect answer	Incorrect answer	Incorrect answer	Incorrect answer	Incorrect answer	Incorrect answer	Correct answer	Incorrect answer	Incorrect answer	Incorrect answer	11	39.29	Unsatisfactory
Female	25-29 years	Eastern Region	High school	Medical	Unemployed	One time	No	Yes	Incorrect answer	Correct answer	Correct answer	Incorrect answer	Correct answer	Incorrect answer	Correct answer	Correct answer	Incorrect answer	Incorrect answer	Incorrect answer	Correct answer	Incorrect answer	Correct answer	Correct answer	Correct answer	Correct answer	Correct answer	Incorrect answer	Incorrect answer	Incorrect answer	Incorrect answer	Incorrect answer	Incorrect answer	Incorrect answer	Incorrect answer	Incorrect answer	Correct answer	11	39.29	Unsatisfactory
Male	18 to 24 years	Middle Region	University student	Non-medical	Unemployed	Two times	Yes	Yes	Incorrect answer	Correct answer	Correct answer	Correct answer	Incorrect answer	Incorrect answer	Correct answer	Correct answer	Correct answer	Incorrect answer	Correct answer	Incorrect answer	Correct answer	Correct answer	Incorrect answer	Correct answer	Incorrect answer	Correct answer	Incorrect answer	Incorrect answer	Incorrect answer	Incorrect answer	Incorrect answer	Incorrect answer	Correct answer	Incorrect answer	Incorrect answer	Incorrect answer	11	39.29	Unsatisfactory
Male	18 to 24 years	Southwest Region	Bachelor's degree	Non-medical	Unemployed	Three times or more	Yes	Yes	Incorrect answer	Incorrect answer	Correct answer	Incorrect answer	Incorrect answer	Correct answer	Correct answer	Correct answer	Incorrect answer	Incorrect answer	Correct answer	Correct answer	Correct answer	Incorrect answer	Incorrect answer	Correct answer	Incorrect answer	Correct answer	Incorrect answer	Incorrect answer	Incorrect answer	Incorrect answer	Correct answer	Incorrect answer	Incorrect answer	Incorrect answer	Incorrect answer	Incorrect answer	11	39.29	Unsatisfactory
Male	18 to 24 years	Middle Region	University student	Non-medical	Unemployed	Three times or more	Yes	Yes	Incorrect answer	Incorrect answer	Incorrect answer	Correct answer	Incorrect answer	Incorrect answer	Incorrect answer	Incorrect answer	Incorrect answer	Incorrect answer	Correct answer	Correct answer	Incorrect answer	Correct answer	Correct answer	Correct answer	Correct answer	Correct answer	Incorrect answer	Incorrect answer	Incorrect answer	Incorrect answer	Incorrect answer	Incorrect answer	Incorrect answer	Correct answer	Incorrect answer	Correct answer	11	39.29	Unsatisfactory
Male	30-34 years	Middle Region	Diploma	Non-medical	Employed	One time	No	No	Incorrect answer	Correct answer	Incorrect answer	Incorrect answer	Incorrect answer	Incorrect answer	Correct answer	Correct answer	Correct answer	Incorrect answer	Correct answer	Correct answer	Correct answer	Incorrect answer	Incorrect answer	Correct answer	Correct answer	Correct answer	Incorrect answer	Incorrect answer	Correct answer	Incorrect answer	Correct answer	Incorrect answer	Incorrect answer	Incorrect answer	Incorrect answer	Incorrect answer	11	39.29	Unsatisfactory
Female	25-29 years	Eastern Region	High school	Medical	Unemployed	Two times	Yes	Yes	Incorrect answer	Incorrect answer	Incorrect answer	Correct answer	Incorrect answer	Correct answer	Correct answer	Correct answer	Incorrect answer	Incorrect answer	Correct answer	Correct answer	Correct answer	Incorrect answer	Incorrect answer	Correct answer	Incorrect answer	Correct answer	Incorrect answer	Incorrect answer	Incorrect answer	Incorrect answer	Incorrect answer	Incorrect answer	Correct answer	Incorrect answer	Incorrect answer	Incorrect answer	11	39.29	Unsatisfactory
Female	25-29 years	Eastern Region	High school	Medical	Unemployed	One time	No	Yes	Incorrect answer	Correct answer	Correct answer	Incorrect answer	Correct answer	Incorrect answer	Correct answer	Correct answer	Incorrect answer	Incorrect answer	Incorrect answer	Correct answer	Incorrect answer	Correct answer	Correct answer	Correct answer	Correct answer	Correct answer	Incorrect answer	Incorrect answer	Incorrect answer	Incorrect answer	Incorrect answer	Incorrect answer	Incorrect answer	Incorrect answer	Incorrect answer	Correct answer	11	39.29	Unsatisfactory
Male	25-29 years	Southwest Region	University student	Non-medical	Employed	Three times or more	Yes	Yes	Incorrect answer	Incorrect answer	Incorrect answer	Correct answer	Incorrect answer	Correct answer	Correct answer	Correct answer	Incorrect answer	Incorrect answer	Correct answer	Correct answer	Correct answer	Incorrect answer	Incorrect answer	Correct answer	Incorrect answer	Correct answer	Incorrect answer	Incorrect answer	Correct answer	Incorrect answer	Incorrect answer	Incorrect answer	Incorrect answer	Incorrect answer	Incorrect answer	Correct answer	12	42.86	Unsatisfactory
Male	35-39 years	Middle Region	Bachelor's degree	Non-medical	Employed	Three times or more	Yes	Yes	Incorrect answer	Incorrect answer	Incorrect answer	Correct answer	Incorrect answer	Correct answer	Correct answer	Correct answer	Incorrect answer	Incorrect answer	Correct answer	Correct answer	Correct answer	Incorrect answer	Incorrect answer	Correct answer	Incorrect answer	Correct answer	Incorrect answer	Incorrect answer	Correct answer	Incorrect answer	Incorrect answer	Incorrect answer	Correct answer	Incorrect answer	Incorrect answer	Incorrect answer	12	42.86	Unsatisfactory
Female	18 to 24 years	Western Region	University student	Non-medical	Unemployed	Three times or more	Yes	Yes	Incorrect answer	Incorrect answer	Incorrect answer	Correct answer	Incorrect answer	Incorrect answer	Correct answer	Correct answer	Correct answer	Incorrect answer	Incorrect answer	Incorrect answer	Correct answer	Incorrect answer	Incorrect answer	Correct answer	Correct answer	Correct answer	Incorrect answer	Incorrect answer	Incorrect answer	Incorrect answer	Incorrect answer	Correct answer	Incorrect answer	Correct answer	Incorrect answer	Correct answer	12	42.86	Unsatisfactory
Female	30-34 years	Western Region	Bachelor's degree	Non-medical	Employed	Three times or more	Yes	No	Incorrect answer	Correct answer	Correct answer	Correct answer	Incorrect answer	Incorrect answer	Correct answer	Correct answer	Incorrect answer	Incorrect answer	Correct answer	Correct answer	Incorrect answer	Incorrect answer	Correct answer	Correct answer	Correct answer	Correct answer	Incorrect answer	Incorrect answer	Incorrect answer	Incorrect answer	Correct answer	Incorrect answer	Incorrect answer	Incorrect answer	Incorrect answer	Correct answer	12	42.86	Unsatisfactory
Female	25-29 years	Middle Region	High school	Medical	Unemployed	Three times or more	No	No	Incorrect answer	Correct answer	Incorrect answer	Incorrect answer	Correct answer	Correct answer	Incorrect answer	Correct answer	Correct answer	Correct answer	Correct answer	Correct answer	Correct answer	Incorrect answer	Incorrect answer	Incorrect answer	Correct answer	Incorrect answer	Incorrect answer	Incorrect answer	Incorrect answer	Incorrect answer	Incorrect answer	Correct answer	Incorrect answer	Correct answer	Correct answer	Incorrect answer	12	42.86	Unsatisfactory
Female	30-34 years	Northern Region	Diploma	Medical	Unemployed	Three times or more	No	No	Incorrect answer	Correct answer	Correct answer	Correct answer	Incorrect answer	Correct answer	Incorrect answer	Correct answer	Incorrect answer	Incorrect answer	Incorrect answer	Incorrect answer	Correct answer	Correct answer	Incorrect answer	Incorrect answer	Correct answer	Correct answer	Correct answer	Correct answer	Correct answer	Incorrect answer	Correct answer	Incorrect answer	Incorrect answer	Incorrect answer	Incorrect answer	Incorrect answer	12	42.86	Unsatisfactory
Female	25-29 years	Middle Region	Diploma	Medical	Employed	One time	No	No	Incorrect answer	Correct answer	Correct answer	Correct answer	Correct answer	Correct answer	Correct answer	Correct answer	Incorrect answer	Correct answer	Correct answer	Correct answer	Incorrect answer	Incorrect answer	Incorrect answer	Incorrect answer	Incorrect answer	Incorrect answer	Incorrect answer	Incorrect answer	Incorrect answer	Incorrect answer	Correct answer	Correct answer	Correct answer	Incorrect answer	Incorrect answer	Incorrect answer	12	42.86	Unsatisfactory
Female	25-29 years	Western Region	Diploma	Medical	Employed	Two times	No	No	Incorrect answer	Correct answer	Incorrect answer	Correct answer	Incorrect answer	Incorrect answer	Incorrect answer	Correct answer	Correct answer	Correct answer	Incorrect answer	Correct answer	Correct answer	Correct answer	Incorrect answer	Incorrect answer	Incorrect answer	Incorrect answer	Correct answer	Correct answer	Incorrect answer	Correct answer	Incorrect answer	Incorrect answer	Incorrect answer	Incorrect answer	Correct answer	Correct answer	12	42.86	Unsatisfactory
Male	18 to 24 years	Middle Region	Diploma	Medical	Employed	One time	No	No	Incorrect answer	Correct answer	Correct answer	Correct answer	Incorrect answer	Incorrect answer	Correct answer	Correct answer	Incorrect answer	Incorrect answer	Correct answer	Correct answer	Incorrect answer	Incorrect answer	Correct answer	Correct answer	Incorrect answer	Correct answer	Incorrect answer	Incorrect answer	Incorrect answer	Correct answer	Incorrect answer	Incorrect answer	Incorrect answer	Correct answer	Incorrect answer	Correct answer	12	42.86	Unsatisfactory
Male	25-29 years	Middle Region	Diploma	Medical	Employed	One time	No	No	Incorrect answer	Correct answer	Correct answer	Correct answer	Incorrect answer	Correct answer	Correct answer	Incorrect answer	Incorrect answer	Correct answer	Incorrect answer	Correct answer	Correct answer	Correct answer	Incorrect answer	Correct answer	Incorrect answer	Correct answer	Incorrect answer	Incorrect answer	Incorrect answer	Correct answer	Incorrect answer	Correct answer	Incorrect answer	Incorrect answer	Incorrect answer	Incorrect answer	12	42.86	Unsatisfactory
Male	18 to 24 years	Middle Region	University student	Medical	Unemployed	Two times	No	No	Incorrect answer	Incorrect answer	Incorrect answer	Correct answer	Incorrect answer	Incorrect answer	Incorrect answer	Correct answer	Correct answer	Correct answer	Correct answer	Incorrect answer	Incorrect answer	Correct answer	Correct answer	Incorrect answer	Incorrect answer	Incorrect answer	Correct answer	Correct answer	Incorrect answer	Incorrect answer	Correct answer	Correct answer	Incorrect answer	Incorrect answer	Incorrect answer	Incorrect answer	12	42.86	Unsatisfactory
Female	25-29 years	Eastern Region	Bachelor's degree	Non-medical	Employed	Three times or more	Yes	No	Incorrect answer	Correct answer	Correct answer	Correct answer	Incorrect answer	Correct answer	Correct answer	Correct answer	Incorrect answer	Incorrect answer	Correct answer	Correct answer	Correct answer	Incorrect answer	Incorrect answer	Correct answer	Correct answer	Correct answer	Incorrect answer	Incorrect answer	Incorrect answer	Incorrect answer	Incorrect answer	Incorrect answer	Incorrect answer	Correct answer	Incorrect answer	Incorrect answer	12	42.86	Unsatisfactory
Female	25-29 years	Middle Region	High school	Medical	Unemployed	Three times or more	No	No	Incorrect answer	Correct answer	Incorrect answer	Incorrect answer	Correct answer	Correct answer	Incorrect answer	Correct answer	Correct answer	Correct answer	Correct answer	Correct answer	Correct answer	Incorrect answer	Incorrect answer	Incorrect answer	Correct answer	Incorrect answer	Incorrect answer	Incorrect answer	Incorrect answer	Incorrect answer	Incorrect answer	Correct answer	Incorrect answer	Correct answer	Correct answer	Incorrect answer	12	42.86	Unsatisfactory
Female	30-34 years	Northern Region	Diploma	Medical	Unemployed	Three times or more	No	No	Incorrect answer	Correct answer	Correct answer	Correct answer	Incorrect answer	Correct answer	Incorrect answer	Correct answer	Incorrect answer	Incorrect answer	Incorrect answer	Incorrect answer	Correct answer	Correct answer	Incorrect answer	Incorrect answer	Correct answer	Correct answer	Correct answer	Correct answer	Correct answer	Incorrect answer	Correct answer	Incorrect answer	Incorrect answer	Incorrect answer	Incorrect answer	Incorrect answer	12	42.86	Unsatisfactory
Female	25-29 years	Middle Region	Diploma	Medical	Employed	One time	No	No	Incorrect answer	Correct answer	Correct answer	Correct answer	Correct answer	Correct answer	Correct answer	Correct answer	Incorrect answer	Correct answer	Correct answer	Correct answer	Incorrect answer	Incorrect answer	Incorrect answer	Incorrect answer	Incorrect answer	Incorrect answer	Incorrect answer	Incorrect answer	Incorrect answer	Incorrect answer	Correct answer	Correct answer	Correct answer	Incorrect answer	Incorrect answer	Incorrect answer	12	42.86	Unsatisfactory
Female	25-29 years	Western Region	Diploma	Medical	Employed	Two times	No	No	Incorrect answer	Correct answer	Incorrect answer	Correct answer	Incorrect answer	Incorrect answer	Incorrect answer	Correct answer	Correct answer	Correct answer	Incorrect answer	Correct answer	Correct answer	Correct answer	Incorrect answer	Incorrect answer	Incorrect answer	Incorrect answer	Correct answer	Correct answer	Incorrect answer	Correct answer	Incorrect answer	Incorrect answer	Incorrect answer	Incorrect answer	Correct answer	Correct answer	12	42.86	Unsatisfactory
Male	18 to 24 years	Middle Region	Diploma	Medical	Employed	One time	No	No	Incorrect answer	Correct answer	Correct answer	Correct answer	Incorrect answer	Incorrect answer	Correct answer	Correct answer	Incorrect answer	Incorrect answer	Correct answer	Correct answer	Incorrect answer	Incorrect answer	Correct answer	Correct answer	Incorrect answer	Correct answer	Incorrect answer	Incorrect answer	Incorrect answer	Correct answer	Incorrect answer	Incorrect answer	Incorrect answer	Correct answer	Incorrect answer	Correct answer	12	42.86	Unsatisfactory
Male	25-29 years	Middle Region	Diploma	Medical	Employed	One time	No	No	Incorrect answer	Correct answer	Correct answer	Correct answer	Incorrect answer	Correct answer	Correct answer	Incorrect answer	Incorrect answer	Correct answer	Incorrect answer	Correct answer	Correct answer	Correct answer	Incorrect answer	Correct answer	Incorrect answer	Correct answer	Incorrect answer	Incorrect answer	Incorrect answer	Correct answer	Incorrect answer	Correct answer	Incorrect answer	Incorrect answer	Incorrect answer	Incorrect answer	12	42.86	Unsatisfactory
Male	18 to 24 years	Middle Region	University student	Medical	Unemployed	Two times	No	No	Incorrect answer	Incorrect answer	Incorrect answer	Correct answer	Incorrect answer	Incorrect answer	Incorrect answer	Correct answer	Correct answer	Correct answer	Correct answer	Incorrect answer	Incorrect answer	Correct answer	Correct answer	Incorrect answer	Incorrect answer	Incorrect answer	Correct answer	Correct answer	Incorrect answer	Incorrect answer	Correct answer	Correct answer	Incorrect answer	Incorrect answer	Incorrect answer	Incorrect answer	12	42.86	Unsatisfactory
Female	25-29 years	Eastern Region	Bachelor's degree	Non-medical	Employed	Three times or more	Yes	No	Incorrect answer	Correct answer	Correct answer	Correct answer	Incorrect answer	Correct answer	Correct answer	Correct answer	Incorrect answer	Incorrect answer	Correct answer	Correct answer	Correct answer	Incorrect answer	Incorrect answer	Correct answer	Correct answer	Correct answer	Incorrect answer	Incorrect answer	Incorrect answer	Incorrect answer	Incorrect answer	Incorrect answer	Incorrect answer	Correct answer	Incorrect answer	Incorrect answer	12	42.86	Unsatisfactory
Male	25-29 years	Southwest Region	University student	Non-medical	Employed	Three times or more	Yes	Yes	Incorrect answer	Incorrect answer	Incorrect answer	Correct answer	Incorrect answer	Correct answer	Correct answer	Correct answer	Incorrect answer	Incorrect answer	Correct answer	Correct answer	Correct answer	Incorrect answer	Incorrect answer	Correct answer	Incorrect answer	Correct answer	Incorrect answer	Incorrect answer	Correct answer	Incorrect answer	Incorrect answer	Incorrect answer	Incorrect answer	Incorrect answer	Incorrect answer	Correct answer	12	42.86	Unsatisfactory
Male	35-39 years	Middle Region	Bachelor's degree	Non-medical	Employed	Three times or more	Yes	Yes	Incorrect answer	Incorrect answer	Incorrect answer	Correct answer	Incorrect answer	Correct answer	Correct answer	Correct answer	Incorrect answer	Incorrect answer	Correct answer	Correct answer	Correct answer	Incorrect answer	Incorrect answer	Correct answer	Incorrect answer	Correct answer	Incorrect answer	Incorrect answer	Correct answer	Incorrect answer	Incorrect answer	Incorrect answer	Correct answer	Incorrect answer	Incorrect answer	Incorrect answer	12	42.86	Unsatisfactory
Female	18 to 24 years	Western Region	University student	Non-medical	Unemployed	Three times or more	Yes	Yes	Incorrect answer	Incorrect answer	Incorrect answer	Correct answer	Incorrect answer	Incorrect answer	Correct answer	Correct answer	Correct answer	Incorrect answer	Incorrect answer	Incorrect answer	Correct answer	Incorrect answer	Incorrect answer	Correct answer	Correct answer	Correct answer	Incorrect answer	Incorrect answer	Incorrect answer	Incorrect answer	Incorrect answer	Correct answer	Incorrect answer	Correct answer	Incorrect answer	Correct answer	12	42.86	Unsatisfactory
Female	30-34 years	Western Region	Bachelor's degree	Non-medical	Employed	Three times or more	Yes	No	Incorrect answer	Correct answer	Correct answer	Correct answer	Incorrect answer	Incorrect answer	Correct answer	Correct answer	Incorrect answer	Incorrect answer	Correct answer	Correct answer	Incorrect answer	Incorrect answer	Correct answer	Correct answer	Correct answer	Correct answer	Incorrect answer	Incorrect answer	Incorrect answer	Incorrect answer	Correct answer	Incorrect answer	Incorrect answer	Incorrect answer	Incorrect answer	Correct answer	12	42.86	Unsatisfactory
Male	25-29 years	Middle Region	Diploma	Medical	Employed	One time	No	No	Incorrect answer	Correct answer	Correct answer	Correct answer	Incorrect answer	Correct answer	Correct answer	Incorrect answer	Incorrect answer	Correct answer	Incorrect answer	Correct answer	Correct answer	Correct answer	Incorrect answer	Correct answer	Incorrect answer	Correct answer	Incorrect answer	Incorrect answer	Incorrect answer	Correct answer	Incorrect answer	Correct answer	Incorrect answer	Incorrect answer	Incorrect answer	Incorrect answer	12	42.86	Unsatisfactory
Male	18 to 24 years	Middle Region	University student	Medical	Unemployed	Two times	No	No	Incorrect answer	Incorrect answer	Incorrect answer	Correct answer	Incorrect answer	Incorrect answer	Incorrect answer	Correct answer	Correct answer	Correct answer	Correct answer	Incorrect answer	Incorrect answer	Correct answer	Correct answer	Incorrect answer	Incorrect answer	Incorrect answer	Correct answer	Correct answer	Incorrect answer	Incorrect answer	Correct answer	Correct answer	Incorrect answer	Incorrect answer	Incorrect answer	Incorrect answer	12	42.86	Unsatisfactory
Female	25-29 years	Eastern Region	Bachelor's degree	Non-medical	Employed	Three times or more	Yes	No	Incorrect answer	Correct answer	Correct answer	Correct answer	Incorrect answer	Correct answer	Correct answer	Correct answer	Incorrect answer	Incorrect answer	Correct answer	Correct answer	Correct answer	Incorrect answer	Incorrect answer	Correct answer	Correct answer	Correct answer	Incorrect answer	Incorrect answer	Incorrect answer	Incorrect answer	Incorrect answer	Incorrect answer	Incorrect answer	Correct answer	Incorrect answer	Incorrect answer	12	42.86	Unsatisfactory
Male	18 to 24 years	Eastern Region	University student	Non-medical	Unemployed	Three times or more	No	No	Incorrect answer	Correct answer	Correct answer	Correct answer	Incorrect answer	Incorrect answer	Correct answer	Correct answer	Correct answer	Incorrect answer	Correct answer	Correct answer	Correct answer	Correct answer	Incorrect answer	Correct answer	Correct answer	Correct answer	Incorrect answer	Incorrect answer	Incorrect answer	Incorrect answer	Incorrect answer	Incorrect answer	Correct answer	Incorrect answer	Incorrect answer	Incorrect answer	13	46.43	Unsatisfactory
Male	18 to 24 years	Eastern Region	University student	Non-medical	Unemployed	One time	Yes	No	Incorrect answer	Correct answer	Correct answer	Correct answer	Incorrect answer	Correct answer	Correct answer	Correct answer	Correct answer	Incorrect answer	Correct answer	Incorrect answer	Incorrect answer	Incorrect answer	Incorrect answer	Correct answer	Correct answer	Correct answer	Incorrect answer	Incorrect answer	Incorrect answer	Incorrect answer	Correct answer	Incorrect answer	Incorrect answer	Correct answer	Incorrect answer	Correct answer	13	46.43	Unsatisfactory
Male	18 to 24 years	Southwest Region	University student	Medical	Unemployed	One time	No	Yes	Incorrect answer	Incorrect answer	Correct answer	Correct answer	Incorrect answer	Incorrect answer	Correct answer	Incorrect answer	Correct answer	Incorrect answer	Incorrect answer	Incorrect answer	Incorrect answer	Correct answer	Correct answer	Correct answer	Incorrect answer	Correct answer	Incorrect answer	Incorrect answer	Correct answer	Correct answer	Correct answer	Incorrect answer	Incorrect answer	Correct answer	Incorrect answer	Incorrect answer	13	46.43	Unsatisfactory
Male	25-29 years	Southwest Region	Bachelor's degree	Non-medical	Employed	One time	Yes	No	Incorrect answer	Incorrect answer	Incorrect answer	Correct answer	Incorrect answer	Correct answer	Correct answer	Correct answer	Incorrect answer	Incorrect answer	Correct answer	Correct answer	Correct answer	Incorrect answer	Incorrect answer	Correct answer	Incorrect answer	Correct answer	Incorrect answer	Incorrect answer	Correct answer	Incorrect answer	Correct answer	Incorrect answer	Correct answer	Incorrect answer	Incorrect answer	Incorrect answer	13	46.43	Unsatisfactory
Male	35-39 years	Eastern Region	University student	Non-medical	Employed	Three times or more	Yes	Yes	Incorrect answer	Incorrect answer	Incorrect answer	Correct answer	Incorrect answer	Correct answer	Correct answer	Correct answer	Incorrect answer	Incorrect answer	Correct answer	Correct answer	Correct answer	Incorrect answer	Incorrect answer	Correct answer	Incorrect answer	Correct answer	Incorrect answer	Incorrect answer	Correct answer	Incorrect answer	Correct answer	Incorrect answer	Correct answer	Incorrect answer	Incorrect answer	Incorrect answer	13	46.43	Unsatisfactory
Male	45 years and above	Northern Region	Bachelor's degree	Non-medical	Employed	One time	Yes	No	Incorrect answer	Correct answer	Correct answer	Incorrect answer	Incorrect answer	Incorrect answer	Correct answer	Correct answer	Correct answer	Incorrect answer	Correct answer	Correct answer	Incorrect answer	Incorrect answer	Correct answer	Correct answer	Correct answer	Correct answer	Incorrect answer	Incorrect answer	Incorrect answer	Incorrect answer	Incorrect answer	Incorrect answer	Correct answer	Incorrect answer	Correct answer	Correct answer	13	46.43	Unsatisfactory
Female	30-34 years	Northern Region	High school	Medical	Unemployed	Three times or more	No	No	Incorrect answer	Incorrect answer	Correct answer	Incorrect answer	Correct answer	Correct answer	Incorrect answer	Correct answer	Incorrect answer	Incorrect answer	Correct answer	Correct answer	Correct answer	Correct answer	Correct answer	Correct answer	Incorrect answer	Correct answer	Incorrect answer	Incorrect answer	Incorrect answer	Correct answer	Incorrect answer	Incorrect answer	Incorrect answer	Incorrect answer	Incorrect answer	Incorrect answer	13	46.43	Unsatisfactory
Female	25-29 years	Middle Region	High school	Medical	Unemployed	Two times	No	No	Incorrect answer	Correct answer	Incorrect answer	Correct answer	Correct answer	Correct answer	Correct answer	Correct answer	Incorrect answer	Incorrect answer	Incorrect answer	Correct answer	Correct answer	Correct answer	Incorrect answer	Correct answer	Incorrect answer	Correct answer	Incorrect answer	Incorrect answer	Incorrect answer	Incorrect answer	Correct answer	Incorrect answer	Incorrect answer	Incorrect answer	Correct answer	Correct answer	13	46.43	Unsatisfactory
Female	18 to 24 years	Northern Region	University student	Medical	Unemployed	Three times or more	No	No	Correct answer	Correct answer	Incorrect answer	Incorrect answer	Incorrect answer	Correct answer	Correct answer	Correct answer	Incorrect answer	Incorrect answer	Correct answer	Incorrect answer	Correct answer	Incorrect answer	Correct answer	Incorrect answer	Incorrect answer	Incorrect answer	Incorrect answer	Incorrect answer	Correct answer	Correct answer	Correct answer	Correct answer	Incorrect answer	Correct answer	Incorrect answer	Correct answer	13	46.43	Unsatisfactory
Female	25-29 years	Middle Region	High school	Non-medical	Employed	Three times or more	No	No	Incorrect answer	Incorrect answer	Incorrect answer	Correct answer	Incorrect answer	Correct answer	Correct answer	Incorrect answer	Incorrect answer	Incorrect answer	Incorrect answer	Incorrect answer	Correct answer	Incorrect answer	Correct answer	Correct answer	Incorrect answer	Correct answer	Incorrect answer	Incorrect answer	Incorrect answer	Incorrect answer	Correct answer	Correct answer	Incorrect answer	Correct answer	Correct answer	Correct answer	13	46.43	Unsatisfactory
Female	30-34 years	Western Region	Postgraduate education	Non-medical	Employed	Two times	Yes	Yes	Incorrect answer	Incorrect answer	Correct answer	Correct answer	Incorrect answer	Correct answer	Incorrect answer	Incorrect answer	Incorrect answer	Incorrect answer	Correct answer	Correct answer	Incorrect answer	Correct answer	Correct answer	Correct answer	Incorrect answer	Correct answer	Incorrect answer	Incorrect answer	Correct answer	Incorrect answer	Incorrect answer	Correct answer	Incorrect answer	Incorrect answer	Incorrect answer	Correct answer	13	46.43	Unsatisfactory
Female	30-34 years	Northern Region	High school	Medical	Unemployed	Three times or more	No	No	Incorrect answer	Incorrect answer	Correct answer	Incorrect answer	Correct answer	Correct answer	Incorrect answer	Correct answer	Incorrect answer	Incorrect answer	Correct answer	Correct answer	Correct answer	Correct answer	Correct answer	Correct answer	Incorrect answer	Correct answer	Incorrect answer	Incorrect answer	Incorrect answer	Correct answer	Incorrect answer	Incorrect answer	Incorrect answer	Incorrect answer	Incorrect answer	Incorrect answer	13	46.43	Unsatisfactory
Female	25-29 years	Middle Region	High school	Medical	Unemployed	Two times	No	No	Incorrect answer	Correct answer	Incorrect answer	Correct answer	Correct answer	Correct answer	Correct answer	Correct answer	Incorrect answer	Incorrect answer	Incorrect answer	Correct answer	Correct answer	Correct answer	Incorrect answer	Correct answer	Incorrect answer	Correct answer	Incorrect answer	Incorrect answer	Incorrect answer	Incorrect answer	Correct answer	Incorrect answer	Incorrect answer	Incorrect answer	Correct answer	Correct answer	13	46.43	Unsatisfactory
Female	18 to 24 years	Northern Region	University student	Medical	Unemployed	Three times or more	No	No	Correct answer	Correct answer	Incorrect answer	Incorrect answer	Incorrect answer	Correct answer	Correct answer	Correct answer	Incorrect answer	Incorrect answer	Correct answer	Incorrect answer	Correct answer	Incorrect answer	Correct answer	Incorrect answer	Incorrect answer	Incorrect answer	Incorrect answer	Incorrect answer	Correct answer	Correct answer	Correct answer	Correct answer	Incorrect answer	Correct answer	Incorrect answer	Correct answer	13	46.43	Unsatisfactory
Female	25-29 years	Middle Region	High school	Non-medical	Employed	Three times or more	No	No	Incorrect answer	Incorrect answer	Incorrect answer	Correct answer	Incorrect answer	Correct answer	Correct answer	Incorrect answer	Incorrect answer	Incorrect answer	Incorrect answer	Incorrect answer	Correct answer	Incorrect answer	Correct answer	Correct answer	Incorrect answer	Correct answer	Incorrect answer	Incorrect answer	Incorrect answer	Incorrect answer	Correct answer	Correct answer	Incorrect answer	Correct answer	Correct answer	Correct answer	13	46.43	Unsatisfactory
Female	30-34 years	Western Region	Postgraduate education	Non-medical	Employed	Two times	Yes	Yes	Incorrect answer	Incorrect answer	Correct answer	Correct answer	Incorrect answer	Correct answer	Incorrect answer	Incorrect answer	Incorrect answer	Incorrect answer	Correct answer	Correct answer	Incorrect answer	Correct answer	Correct answer	Correct answer	Incorrect answer	Correct answer	Incorrect answer	Incorrect answer	Correct answer	Incorrect answer	Incorrect answer	Correct answer	Incorrect answer	Incorrect answer	Incorrect answer	Correct answer	13	46.43	Unsatisfactory
Male	18 to 24 years	Eastern Region	University student	Non-medical	Unemployed	Three times or more	No	No	Incorrect answer	Correct answer	Correct answer	Correct answer	Incorrect answer	Incorrect answer	Correct answer	Correct answer	Correct answer	Incorrect answer	Correct answer	Correct answer	Correct answer	Correct answer	Incorrect answer	Correct answer	Correct answer	Correct answer	Incorrect answer	Incorrect answer	Incorrect answer	Incorrect answer	Incorrect answer	Incorrect answer	Correct answer	Incorrect answer	Incorrect answer	Incorrect answer	13	46.43	Unsatisfactory
Male	18 to 24 years	Eastern Region	University student	Non-medical	Unemployed	One time	Yes	No	Incorrect answer	Correct answer	Correct answer	Correct answer	Incorrect answer	Correct answer	Correct answer	Correct answer	Correct answer	Incorrect answer	Correct answer	Incorrect answer	Incorrect answer	Incorrect answer	Incorrect answer	Correct answer	Correct answer	Correct answer	Incorrect answer	Incorrect answer	Incorrect answer	Incorrect answer	Correct answer	Incorrect answer	Incorrect answer	Correct answer	Incorrect answer	Correct answer	13	46.43	Unsatisfactory
Male	18 to 24 years	Southwest Region	University student	Medical	Unemployed	One time	No	Yes	Incorrect answer	Incorrect answer	Correct answer	Correct answer	Incorrect answer	Incorrect answer	Correct answer	Incorrect answer	Correct answer	Incorrect answer	Incorrect answer	Incorrect answer	Incorrect answer	Correct answer	Correct answer	Correct answer	Incorrect answer	Correct answer	Incorrect answer	Incorrect answer	Correct answer	Correct answer	Correct answer	Incorrect answer	Incorrect answer	Correct answer	Incorrect answer	Incorrect answer	13	46.43	Unsatisfactory
Male	25-29 years	Southwest Region	Bachelor's degree	Non-medical	Employed	One time	Yes	No	Incorrect answer	Incorrect answer	Incorrect answer	Correct answer	Incorrect answer	Correct answer	Correct answer	Correct answer	Incorrect answer	Incorrect answer	Correct answer	Correct answer	Correct answer	Incorrect answer	Incorrect answer	Correct answer	Incorrect answer	Correct answer	Incorrect answer	Incorrect answer	Correct answer	Incorrect answer	Correct answer	Incorrect answer	Correct answer	Incorrect answer	Incorrect answer	Incorrect answer	13	46.43	Unsatisfactory
Male	35-39 years	Eastern Region	University student	Non-medical	Employed	Three times or more	Yes	Yes	Incorrect answer	Incorrect answer	Incorrect answer	Correct answer	Incorrect answer	Correct answer	Correct answer	Correct answer	Incorrect answer	Incorrect answer	Correct answer	Correct answer	Correct answer	Incorrect answer	Incorrect answer	Correct answer	Incorrect answer	Correct answer	Incorrect answer	Incorrect answer	Correct answer	Incorrect answer	Correct answer	Incorrect answer	Correct answer	Incorrect answer	Incorrect answer	Incorrect answer	13	46.43	Unsatisfactory
Male	45 years and above	Northern Region	Bachelor's degree	Non-medical	Employed	One time	Yes	No	Incorrect answer	Correct answer	Correct answer	Incorrect answer	Incorrect answer	Incorrect answer	Correct answer	Correct answer	Correct answer	Incorrect answer	Correct answer	Correct answer	Incorrect answer	Incorrect answer	Correct answer	Correct answer	Correct answer	Correct answer	Incorrect answer	Incorrect answer	Incorrect answer	Incorrect answer	Incorrect answer	Incorrect answer	Correct answer	Incorrect answer	Correct answer	Correct answer	13	46.43	Unsatisfactory
Female	25-29 years	Middle Region	High school	Medical	Unemployed	Two times	No	No	Incorrect answer	Correct answer	Incorrect answer	Correct answer	Correct answer	Correct answer	Correct answer	Correct answer	Incorrect answer	Incorrect answer	Incorrect answer	Correct answer	Correct answer	Correct answer	Incorrect answer	Correct answer	Incorrect answer	Correct answer	Incorrect answer	Incorrect answer	Incorrect answer	Incorrect answer	Correct answer	Incorrect answer	Incorrect answer	Incorrect answer	Correct answer	Correct answer	13	46.43	Unsatisfactory
Female	18 to 24 years	Northern Region	University student	Medical	Unemployed	Three times or more	No	No	Correct answer	Correct answer	Incorrect answer	Incorrect answer	Incorrect answer	Correct answer	Correct answer	Correct answer	Incorrect answer	Incorrect answer	Correct answer	Incorrect answer	Correct answer	Incorrect answer	Correct answer	Incorrect answer	Incorrect answer	Incorrect answer	Incorrect answer	Incorrect answer	Correct answer	Correct answer	Correct answer	Correct answer	Incorrect answer	Correct answer	Incorrect answer	Correct answer	13	46.43	Unsatisfactory
Female	25-29 years	Middle Region	High school	Non-medical	Employed	Three times or more	No	No	Incorrect answer	Incorrect answer	Incorrect answer	Correct answer	Incorrect answer	Correct answer	Correct answer	Incorrect answer	Incorrect answer	Incorrect answer	Incorrect answer	Incorrect answer	Correct answer	Incorrect answer	Correct answer	Correct answer	Incorrect answer	Correct answer	Incorrect answer	Incorrect answer	Incorrect answer	Incorrect answer	Correct answer	Correct answer	Incorrect answer	Correct answer	Correct answer	Correct answer	13	46.43	Unsatisfactory
Female	30-34 years	Western Region	Postgraduate education	Non-medical	Employed	Two times	Yes	Yes	Incorrect answer	Incorrect answer	Correct answer	Correct answer	Incorrect answer	Correct answer	Incorrect answer	Incorrect answer	Incorrect answer	Incorrect answer	Correct answer	Correct answer	Incorrect answer	Correct answer	Correct answer	Correct answer	Incorrect answer	Correct answer	Incorrect answer	Incorrect answer	Correct answer	Incorrect answer	Incorrect answer	Correct answer	Incorrect answer	Incorrect answer	Incorrect answer	Correct answer	13	46.43	Unsatisfactory
Male	18 to 24 years	Middle Region	University student	Medical	Unemployed	One time	No	No	Incorrect answer	Correct answer	Incorrect answer	Correct answer	Incorrect answer	Incorrect answer	Correct answer	Correct answer	Correct answer	Incorrect answer	Correct answer	Correct answer	Incorrect answer	Correct answer	Incorrect answer	Correct answer	Correct answer	Correct answer	Correct answer	Correct answer	Incorrect answer	Incorrect answer	Incorrect answer	Incorrect answer	Incorrect answer	Incorrect answer	Correct answer	Correct answer	14	50	Unsatisfactory
Male	30-34 years	Middle Region	Diploma	Non-medical	Employed	Three times or more	Yes	No	Incorrect answer	Incorrect answer	Correct answer	Correct answer	Incorrect answer	Incorrect answer	Correct answer	Correct answer	Correct answer	Incorrect answer	Correct answer	Incorrect answer	Incorrect answer	Incorrect answer	Incorrect answer	Correct answer	Correct answer	Correct answer	Correct answer	Correct answer	Correct answer	Incorrect answer	Incorrect answer	Incorrect answer	Incorrect answer	Incorrect answer	Correct answer	Incorrect answer	14	50	Unsatisfactory
Male	18 to 24 years	Middle Region	University student	Non-medical	Unemployed	One time	Yes	No	Incorrect answer	Incorrect answer	Correct answer	Incorrect answer	Correct answer	Correct answer	Correct answer	Correct answer	Correct answer	Incorrect answer	Incorrect answer	Correct answer	Correct answer	Incorrect answer	Correct answer	Correct answer	Correct answer	Incorrect answer	Incorrect answer	Incorrect answer	Incorrect answer	Incorrect answer	Incorrect answer	Incorrect answer	Correct answer	Incorrect answer	Incorrect answer	Correct answer	14	50	Unsatisfactory
Male	18 to 24 years	Southwest Region	High school	Medical	Unemployed	Three times or more	Yes	Yes	Correct answer	Incorrect answer	Incorrect answer	Correct answer	Correct answer	Correct answer	Correct answer	Correct answer	Correct answer	Incorrect answer	Incorrect answer	Incorrect answer	Incorrect answer	Incorrect answer	Correct answer	Incorrect answer	Correct answer	Incorrect answer	Incorrect answer	Incorrect answer	Correct answer	Correct answer	Incorrect answer	Incorrect answer	Incorrect answer	Correct answer	Incorrect answer	Correct answer	14	50	Unsatisfactory
Male	18 to 24 years	Southwest Region	University student	Non-medical	Unemployed	One time	No	No	Incorrect answer	Incorrect answer	Incorrect answer	Incorrect answer	Incorrect answer	Correct answer	Incorrect answer	Correct answer	Incorrect answer	Incorrect answer	Correct answer	Correct answer	Correct answer	Incorrect answer	Incorrect answer	Correct answer	Correct answer	Correct answer	Incorrect answer	Incorrect answer	Correct answer	Incorrect answer	Correct answer	Correct answer	Correct answer	Incorrect answer	Incorrect answer	Correct answer	14	50	Unsatisfactory
Female	40-44 years	Eastern Region	Diploma	Non-medical	Employed	Three times or more	Yes	Yes	Incorrect answer	Correct answer	Correct answer	Correct answer	Correct answer	Correct answer	Correct answer	Correct answer	Incorrect answer	Incorrect answer	Incorrect answer	Correct answer	Correct answer	Incorrect answer	Incorrect answer	Correct answer	Correct answer	Correct answer	Incorrect answer	Incorrect answer	Incorrect answer	Incorrect answer	Correct answer	Incorrect answer	Correct answer	Correct answer	Incorrect answer	Incorrect answer	14	50	Unsatisfactory
Male	25-29 years	Southwest Region	Postgraduate education	Non-medical	Unemployed	Two times	Yes	Yes	Incorrect answer	Correct answer	Incorrect answer	Correct answer	Incorrect answer	Incorrect answer	Correct answer	Correct answer	Correct answer	Incorrect answer	Correct answer	Correct answer	Correct answer	Incorrect answer	Incorrect answer	Incorrect answer	Correct answer	Incorrect answer	Incorrect answer	Incorrect answer	Incorrect answer	Incorrect answer	Correct answer	Correct answer	Correct answer	Correct answer	Correct answer	Correct answer	14	50	Unsatisfactory
Male	45 years and above	Western Region	Diploma	Medical	Unemployed	One time	No	No	Incorrect answer	Correct answer	Correct answer	Correct answer	Incorrect answer	Incorrect answer	Correct answer	Correct answer	Correct answer	Incorrect answer	Incorrect answer	Correct answer	Incorrect answer	Incorrect answer	Incorrect answer	Correct answer	Correct answer	Correct answer	Incorrect answer	Incorrect answer	Correct answer	Incorrect answer	Correct answer	Incorrect answer	Correct answer	Incorrect answer	Correct answer	Correct answer	14	50	Unsatisfactory
Male	35-39 years	Western Region	Diploma	Non-medical	Employed	Three times or more	No	Yes	Incorrect answer	Correct answer	Incorrect answer	Correct answer	Correct answer	Correct answer	Correct answer	Correct answer	Incorrect answer	Incorrect answer	Incorrect answer	Correct answer	Incorrect answer	Correct answer	Correct answer	Correct answer	Correct answer	Correct answer	Incorrect answer	Incorrect answer	Incorrect answer	Incorrect answer	Incorrect answer	Incorrect answer	Correct answer	Correct answer	Incorrect answer	Correct answer	14	50	Unsatisfactory
Male	25-29 years	Western Region	Diploma	Non-medical	Employed	One time	No	No	Incorrect answer	Correct answer	Correct answer	Correct answer	Incorrect answer	Incorrect answer	Correct answer	Correct answer	Correct answer	Correct answer	Correct answer	Correct answer	Incorrect answer	Correct answer	Correct answer	Incorrect answer	Correct answer	Correct answer	Incorrect answer	Incorrect answer	Incorrect answer	Incorrect answer	Incorrect answer	Incorrect answer	Incorrect answer	Incorrect answer	Correct answer	Correct answer	14	50	Unsatisfactory
Female	25-29 years	Middle Region	Diploma	Non-medical	Employed	Three times or more	No	Yes	Incorrect answer	Correct answer	Correct answer	Correct answer	Incorrect answer	Incorrect answer	Correct answer	Correct answer	Incorrect answer	Incorrect answer	Correct answer	Correct answer	Incorrect answer	Correct answer	Correct answer	Correct answer	Correct answer	Correct answer	Incorrect answer	Incorrect answer	Incorrect answer	Incorrect answer	Correct answer	Incorrect answer	Correct answer	Correct answer	Incorrect answer	Incorrect answer	14	50	Unsatisfactory
Female	30-34 years	Southwest Region	University student	Non-medical	Employed	One time	Yes	No	Incorrect answer	Correct answer	Correct answer	Correct answer	Incorrect answer	Incorrect answer	Correct answer	Correct answer	Correct answer	Incorrect answer	Correct answer	Correct answer	Incorrect answer	Correct answer	Incorrect answer	Correct answer	Correct answer	Correct answer	Incorrect answer	Incorrect answer	Incorrect answer	Incorrect answer	Correct answer	Correct answer	Incorrect answer	Incorrect answer	Incorrect answer	Correct answer	14	50	Unsatisfactory
Female	18 to 24 years	Middle Region	Diploma	Non-medical	Employed	Two times	No	No	Correct answer	Incorrect answer	Incorrect answer	Correct answer	Incorrect answer	Incorrect answer	Correct answer	Correct answer	Incorrect answer	Incorrect answer	Incorrect answer	Correct answer	Incorrect answer	Correct answer	Correct answer	Correct answer	Correct answer	Correct answer	Incorrect answer	Incorrect answer	Incorrect answer	Incorrect answer	Correct answer	Incorrect answer	Incorrect answer	Incorrect answer	Correct answer	Correct answer	14	50	Unsatisfactory
Male	18 to 24 years	Middle Region	Diploma	Medical	Unemployed	Two times	No	No	Incorrect answer	Correct answer	Correct answer	Correct answer	Incorrect answer	Correct answer	Correct answer	Correct answer	Incorrect answer	Correct answer	Correct answer	Correct answer	Correct answer	Incorrect answer	Correct answer	Incorrect answer	Correct answer	Incorrect answer	Incorrect answer	Incorrect answer	Correct answer	Incorrect answer	Incorrect answer	Incorrect answer	Incorrect answer	Correct answer	Incorrect answer	Correct answer	14	50	Unsatisfactory
Female	25-29 years	Middle Region	High school	Medical	Employed	Three times or more	No	No	Incorrect answer	Correct answer	Correct answer	Incorrect answer	Correct answer	Correct answer	Correct answer	Correct answer	Incorrect answer	Incorrect answer	Correct answer	Incorrect answer	Incorrect answer	Incorrect answer	Incorrect answer	Correct answer	Incorrect answer	Incorrect answer	Incorrect answer	Incorrect answer	Correct answer	Correct answer	Correct answer	Correct answer	Correct answer	Correct answer	Incorrect answer	Correct answer	14	50	Unsatisfactory
Male	30-34 years	Northern Region	University student	Medical	Unemployed	Three times or more	No	No	Incorrect answer	Incorrect answer	Correct answer	Correct answer	Correct answer	Correct answer	Correct answer	Correct answer	Incorrect answer	Correct answer	Incorrect answer	Incorrect answer	Incorrect answer	Incorrect answer	Incorrect answer	Incorrect answer	Incorrect answer	Correct answer	Correct answer	Correct answer	Correct answer	Correct answer	Correct answer	Incorrect answer	Incorrect answer	Incorrect answer	Incorrect answer	Incorrect answer	14	50	Unsatisfactory
Male	18 to 24 years	Middle Region	Diploma	Medical	Unemployed	Two times	No	No	Incorrect answer	Correct answer	Correct answer	Correct answer	Incorrect answer	Correct answer	Correct answer	Correct answer	Incorrect answer	Correct answer	Correct answer	Correct answer	Correct answer	Incorrect answer	Correct answer	Incorrect answer	Correct answer	Incorrect answer	Incorrect answer	Incorrect answer	Correct answer	Incorrect answer	Incorrect answer	Incorrect answer	Incorrect answer	Correct answer	Incorrect answer	Correct answer	14	50	Unsatisfactory
Female	25-29 years	Middle Region	High school	Medical	Employed	Three times or more	No	No	Incorrect answer	Correct answer	Correct answer	Incorrect answer	Correct answer	Correct answer	Correct answer	Correct answer	Incorrect answer	Incorrect answer	Correct answer	Incorrect answer	Incorrect answer	Incorrect answer	Incorrect answer	Correct answer	Incorrect answer	Incorrect answer	Incorrect answer	Incorrect answer	Correct answer	Correct answer	Correct answer	Correct answer	Correct answer	Correct answer	Incorrect answer	Correct answer	14	50	Unsatisfactory
Male	30-34 years	Northern Region	University student	Medical	Unemployed	Three times or more	No	No	Incorrect answer	Incorrect answer	Correct answer	Correct answer	Correct answer	Correct answer	Correct answer	Correct answer	Incorrect answer	Correct answer	Incorrect answer	Incorrect answer	Incorrect answer	Incorrect answer	Incorrect answer	Incorrect answer	Incorrect answer	Correct answer	Correct answer	Correct answer	Correct answer	Correct answer	Correct answer	Incorrect answer	Incorrect answer	Incorrect answer	Incorrect answer	Incorrect answer	14	50	Unsatisfactory
Male	18 to 24 years	Middle Region	University student	Medical	Unemployed	One time	No	No	Incorrect answer	Correct answer	Incorrect answer	Correct answer	Incorrect answer	Incorrect answer	Correct answer	Correct answer	Correct answer	Incorrect answer	Correct answer	Correct answer	Incorrect answer	Correct answer	Incorrect answer	Correct answer	Correct answer	Correct answer	Correct answer	Correct answer	Incorrect answer	Incorrect answer	Incorrect answer	Incorrect answer	Incorrect answer	Incorrect answer	Correct answer	Correct answer	14	50	Unsatisfactory
Male	30-34 years	Middle Region	Diploma	Non-medical	Employed	Three times or more	Yes	No	Incorrect answer	Incorrect answer	Correct answer	Correct answer	Incorrect answer	Incorrect answer	Correct answer	Correct answer	Correct answer	Incorrect answer	Correct answer	Incorrect answer	Incorrect answer	Incorrect answer	Incorrect answer	Correct answer	Correct answer	Correct answer	Correct answer	Correct answer	Correct answer	Incorrect answer	Incorrect answer	Incorrect answer	Incorrect answer	Incorrect answer	Correct answer	Incorrect answer	14	50	Unsatisfactory
Male	18 to 24 years	Middle Region	University student	Non-medical	Unemployed	One time	Yes	No	Incorrect answer	Incorrect answer	Correct answer	Incorrect answer	Correct answer	Correct answer	Correct answer	Correct answer	Correct answer	Incorrect answer	Incorrect answer	Correct answer	Correct answer	Incorrect answer	Correct answer	Correct answer	Correct answer	Incorrect answer	Incorrect answer	Incorrect answer	Incorrect answer	Incorrect answer	Incorrect answer	Incorrect answer	Correct answer	Incorrect answer	Incorrect answer	Correct answer	14	50	Unsatisfactory
Male	18 to 24 years	Southwest Region	High school	Medical	Unemployed	Three times or more	Yes	Yes	Correct answer	Incorrect answer	Incorrect answer	Correct answer	Correct answer	Correct answer	Correct answer	Correct answer	Correct answer	Incorrect answer	Incorrect answer	Incorrect answer	Incorrect answer	Incorrect answer	Correct answer	Incorrect answer	Correct answer	Incorrect answer	Incorrect answer	Incorrect answer	Correct answer	Correct answer	Incorrect answer	Incorrect answer	Incorrect answer	Correct answer	Incorrect answer	Correct answer	14	50	Unsatisfactory
Male	18 to 24 years	Southwest Region	University student	Non-medical	Unemployed	One time	No	No	Incorrect answer	Incorrect answer	Incorrect answer	Incorrect answer	Incorrect answer	Correct answer	Incorrect answer	Correct answer	Incorrect answer	Incorrect answer	Correct answer	Correct answer	Correct answer	Incorrect answer	Incorrect answer	Correct answer	Correct answer	Correct answer	Incorrect answer	Incorrect answer	Correct answer	Incorrect answer	Correct answer	Correct answer	Correct answer	Incorrect answer	Incorrect answer	Correct answer	14	50	Unsatisfactory
Female	40-44 years	Eastern Region	Diploma	Non-medical	Employed	Three times or more	Yes	Yes	Incorrect answer	Correct answer	Correct answer	Correct answer	Correct answer	Correct answer	Correct answer	Correct answer	Incorrect answer	Incorrect answer	Incorrect answer	Correct answer	Correct answer	Incorrect answer	Incorrect answer	Correct answer	Correct answer	Correct answer	Incorrect answer	Incorrect answer	Incorrect answer	Incorrect answer	Correct answer	Incorrect answer	Correct answer	Correct answer	Incorrect answer	Incorrect answer	14	50	Unsatisfactory
Male	25-29 years	Southwest Region	Postgraduate education	Non-medical	Unemployed	Two times	Yes	Yes	Incorrect answer	Correct answer	Incorrect answer	Correct answer	Incorrect answer	Incorrect answer	Correct answer	Correct answer	Correct answer	Incorrect answer	Correct answer	Correct answer	Correct answer	Incorrect answer	Incorrect answer	Incorrect answer	Correct answer	Incorrect answer	Incorrect answer	Incorrect answer	Incorrect answer	Incorrect answer	Correct answer	Correct answer	Correct answer	Correct answer	Correct answer	Correct answer	14	50	Unsatisfactory
Male	45 years and above	Western Region	Diploma	Medical	Unemployed	One time	No	No	Incorrect answer	Correct answer	Correct answer	Correct answer	Incorrect answer	Incorrect answer	Correct answer	Correct answer	Correct answer	Incorrect answer	Incorrect answer	Correct answer	Incorrect answer	Incorrect answer	Incorrect answer	Correct answer	Correct answer	Correct answer	Incorrect answer	Incorrect answer	Correct answer	Incorrect answer	Correct answer	Incorrect answer	Correct answer	Incorrect answer	Correct answer	Correct answer	14	50	Unsatisfactory
Male	35-39 years	Western Region	Diploma	Non-medical	Employed	Three times or more	No	Yes	Incorrect answer	Correct answer	Incorrect answer	Correct answer	Correct answer	Correct answer	Correct answer	Correct answer	Incorrect answer	Incorrect answer	Incorrect answer	Correct answer	Incorrect answer	Correct answer	Correct answer	Correct answer	Correct answer	Correct answer	Incorrect answer	Incorrect answer	Incorrect answer	Incorrect answer	Incorrect answer	Incorrect answer	Correct answer	Correct answer	Incorrect answer	Correct answer	14	50	Unsatisfactory
Male	25-29 years	Western Region	Diploma	Non-medical	Employed	One time	No	No	Incorrect answer	Correct answer	Correct answer	Correct answer	Incorrect answer	Incorrect answer	Correct answer	Correct answer	Correct answer	Correct answer	Correct answer	Correct answer	Incorrect answer	Correct answer	Correct answer	Incorrect answer	Correct answer	Correct answer	Incorrect answer	Incorrect answer	Incorrect answer	Incorrect answer	Incorrect answer	Incorrect answer	Incorrect answer	Incorrect answer	Correct answer	Correct answer	14	50	Unsatisfactory
Female	25-29 years	Middle Region	Diploma	Non-medical	Employed	Three times or more	No	Yes	Incorrect answer	Correct answer	Correct answer	Correct answer	Incorrect answer	Incorrect answer	Correct answer	Correct answer	Incorrect answer	Incorrect answer	Correct answer	Correct answer	Incorrect answer	Correct answer	Correct answer	Correct answer	Correct answer	Correct answer	Incorrect answer	Incorrect answer	Incorrect answer	Incorrect answer	Correct answer	Incorrect answer	Correct answer	Correct answer	Incorrect answer	Incorrect answer	14	50	Unsatisfactory
Female	30-34 years	Southwest Region	University student	Non-medical	Employed	One time	Yes	No	Incorrect answer	Correct answer	Correct answer	Correct answer	Incorrect answer	Incorrect answer	Correct answer	Correct answer	Correct answer	Incorrect answer	Correct answer	Correct answer	Incorrect answer	Correct answer	Incorrect answer	Correct answer	Correct answer	Correct answer	Incorrect answer	Incorrect answer	Incorrect answer	Incorrect answer	Correct answer	Correct answer	Incorrect answer	Incorrect answer	Incorrect answer	Correct answer	14	50	Unsatisfactory
Female	18 to 24 years	Middle Region	Diploma	Non-medical	Employed	Two times	No	No	Correct answer	Incorrect answer	Incorrect answer	Correct answer	Incorrect answer	Incorrect answer	Correct answer	Correct answer	Incorrect answer	Incorrect answer	Incorrect answer	Correct answer	Incorrect answer	Correct answer	Correct answer	Correct answer	Correct answer	Correct answer	Incorrect answer	Incorrect answer	Incorrect answer	Incorrect answer	Correct answer	Incorrect answer	Incorrect answer	Incorrect answer	Correct answer	Correct answer	14	50	Unsatisfactory
Male	30-34 years	Northern Region	University student	Medical	Unemployed	Three times or more	No	No	Incorrect answer	Incorrect answer	Correct answer	Correct answer	Correct answer	Correct answer	Correct answer	Correct answer	Incorrect answer	Correct answer	Incorrect answer	Incorrect answer	Incorrect answer	Incorrect answer	Incorrect answer	Incorrect answer	Incorrect answer	Correct answer	Correct answer	Correct answer	Correct answer	Correct answer	Correct answer	Incorrect answer	Incorrect answer	Incorrect answer	Incorrect answer	Incorrect answer	14	50	Unsatisfactory
Female	18 to 24 years	Western Region	Bachelor's degree	Non-medical	Unemployed	Three times or more	Yes	No	Incorrect answer	Correct answer	Correct answer	Correct answer	Incorrect answer	Incorrect answer	Correct answer	Correct answer	Correct answer	Incorrect answer	Incorrect answer	Correct answer	Correct answer	Correct answer	Correct answer	Correct answer	Correct answer	Correct answer	Incorrect answer	Incorrect answer	Correct answer	Incorrect answer	Correct answer	Incorrect answer	Incorrect answer	Correct answer	Incorrect answer	Incorrect answer	15	53.57	Unsatisfactory
Male	18 to 24 years	Eastern Region	University student	Non-medical	Unemployed	One time	Yes	No	Incorrect answer	Correct answer	Correct answer	Correct answer	Incorrect answer	Incorrect answer	Correct answer	Correct answer	Correct answer	Incorrect answer	Correct answer	Incorrect answer	Incorrect answer	Incorrect answer	Correct answer	Correct answer	Correct answer	Correct answer	Incorrect answer	Incorrect answer	Incorrect answer	Incorrect answer	Correct answer	Incorrect answer	Correct answer	Correct answer	Correct answer	Correct answer	15	53.57	Unsatisfactory
Male	18 to 24 years	Eastern Region	University student	Non-medical	Unemployed	One time	No	No	Incorrect answer	Correct answer	Correct answer	Correct answer	Correct answer	Correct answer	Incorrect answer	Incorrect answer	Correct answer	Incorrect answer	Correct answer	Correct answer	Incorrect answer	Correct answer	Correct answer	Correct answer	Correct answer	Correct answer	Incorrect answer	Incorrect answer	Incorrect answer	Incorrect answer	Correct answer	Incorrect answer	Incorrect answer	Correct answer	Incorrect answer	Correct answer	15	53.57	Unsatisfactory
Male	18 to 24 years	Middle Region	University student	Medical	Unemployed	One time	No	No	Correct answer	Correct answer	Correct answer	Correct answer	Correct answer	Correct answer	Correct answer	Correct answer	Incorrect answer	Correct answer	Incorrect answer	Correct answer	Correct answer	Incorrect answer	Incorrect answer	Correct answer	Correct answer	Correct answer	Incorrect answer	Incorrect answer	Incorrect answer	Incorrect answer	Incorrect answer	Incorrect answer	Incorrect answer	Correct answer	Incorrect answer	Correct answer	15	53.57	Unsatisfactory
Male	35-39 years	Western Region	Bachelor's degree	Non-medical	Employed	One time	No	No	Incorrect answer	Incorrect answer	Incorrect answer	Correct answer	Incorrect answer	Correct answer	Correct answer	Correct answer	Incorrect answer	Incorrect answer	Correct answer	Correct answer	Correct answer	Incorrect answer	Incorrect answer	Correct answer	Incorrect answer	Correct answer	Correct answer	Correct answer	Correct answer	Incorrect answer	Correct answer	Correct answer	Incorrect answer	Incorrect answer	Incorrect answer	Incorrect answer	15	53.57	Unsatisfactory
Female	25-29 years	Western Region	Diploma	Non-medical	Employed	Three times or more	Yes	Yes	Incorrect answer	Correct answer	Correct answer	Correct answer	Correct answer	Correct answer	Correct answer	Correct answer	Correct answer	Incorrect answer	Correct answer	Correct answer	Correct answer	Incorrect answer	Incorrect answer	Correct answer	Correct answer	Correct answer	Incorrect answer	Incorrect answer	Incorrect answer	Correct answer	Incorrect answer	Incorrect answer	Incorrect answer	Correct answer	Incorrect answer	Incorrect answer	15	53.57	Unsatisfactory
Female	30-34 years	Southwest Region	Bachelor's degree	Non-medical	Employed	Two times	No	No	Incorrect answer	Correct answer	Correct answer	Correct answer	Incorrect answer	Incorrect answer	Correct answer	Correct answer	Correct answer	Incorrect answer	Correct answer	Correct answer	Incorrect answer	Correct answer	Correct answer	Correct answer	Correct answer	Correct answer	Incorrect answer	Incorrect answer	Incorrect answer	Incorrect answer	Correct answer	Incorrect answer	Incorrect answer	Incorrect answer	Correct answer	Correct answer	15	53.57	Unsatisfactory
Female	30-34 years	Eastern Region	Bachelor's degree	Non-medical	Employed	One time	No	No	Incorrect answer	Incorrect answer	Correct answer	Correct answer	Correct answer	Correct answer	Correct answer	Correct answer	Incorrect answer	Incorrect answer	Correct answer	Correct answer	Incorrect answer	Incorrect answer	Correct answer	Correct answer	Correct answer	Correct answer	Incorrect answer	Incorrect answer	Incorrect answer	Incorrect answer	Correct answer	Incorrect answer	Incorrect answer	Incorrect answer	Correct answer	Incorrect answer	15	53.57	Unsatisfactory
Female	30-34 years	Eastern Region	Diploma	Medical	Unemployed	Three times or more	No	Yes	Correct answer	Correct answer	Correct answer	Correct answer	Incorrect answer	Incorrect answer	Correct answer	Correct answer	Incorrect answer	Incorrect answer	Incorrect answer	Correct answer	Correct answer	Correct answer	Incorrect answer	Correct answer	Correct answer	Correct answer	Incorrect answer	Incorrect answer	Incorrect answer	Incorrect answer	Correct answer	Incorrect answer	Incorrect answer	Correct answer	Correct answer	Correct answer	15	53.57	Unsatisfactory
Female	25-29 years	Middle Region	University student	Medical	Unemployed	Three times or more	No	No	Incorrect answer	Correct answer	Correct answer	Incorrect answer	Correct answer	Incorrect answer	Correct answer	Correct answer	Correct answer	Correct answer	Correct answer	Correct answer	Correct answer	Incorrect answer	Correct answer	Correct answer	Correct answer	Incorrect answer	Incorrect answer	Incorrect answer	Correct answer	Incorrect answer	Correct answer	Incorrect answer	Incorrect answer	Incorrect answer	Incorrect answer	Correct answer	15	53.57	Unsatisfactory
Female	30-34 years	Middle Region	University student	Medical	Unemployed	Two times	No	No	Incorrect answer	Correct answer	Correct answer	Correct answer	Incorrect answer	Incorrect answer	Incorrect answer	Correct answer	Correct answer	Correct answer	Correct answer	Correct answer	Correct answer	Incorrect answer	Correct answer	Incorrect answer	Correct answer	Incorrect answer	Incorrect answer	Incorrect answer	Correct answer	Correct answer	Incorrect answer	Correct answer	Correct answer	Incorrect answer	Incorrect answer	Correct answer	15	53.57	Unsatisfactory
Female	25-29 years	Middle Region	Diploma	Medical	Unemployed	Two times	No	No	Incorrect answer	Correct answer	Correct answer	Correct answer	Correct answer	Correct answer	Correct answer	Correct answer	Incorrect answer	Incorrect answer	Correct answer	Correct answer	Correct answer	Incorrect answer	Correct answer	Correct answer	Incorrect answer	Incorrect answer	Correct answer	Correct answer	Incorrect answer	Incorrect answer	Correct answer	Correct answer	Incorrect answer	Incorrect answer	Incorrect answer	Incorrect answer	15	53.57	Unsatisfactory
Female	30-34 years	Western Region	University student	Medical	Unemployed	Two times	No	No	Correct answer	Incorrect answer	Incorrect answer	Incorrect answer	Incorrect answer	Incorrect answer	Correct answer	Correct answer	Correct answer	Correct answer	Correct answer	Correct answer	Correct answer	Correct answer	Correct answer	Incorrect answer	Incorrect answer	Correct answer	Incorrect answer	Incorrect answer	Incorrect answer	Incorrect answer	Correct answer	Incorrect answer	Incorrect answer	Incorrect answer	Correct answer	Correct answer	15	53.57	Unsatisfactory
Female	25-29 years	Middle Region	University student	Medical	Unemployed	Three times or more	No	No	Incorrect answer	Correct answer	Correct answer	Incorrect answer	Correct answer	Incorrect answer	Correct answer	Correct answer	Correct answer	Correct answer	Correct answer	Correct answer	Correct answer	Incorrect answer	Correct answer	Correct answer	Correct answer	Incorrect answer	Incorrect answer	Incorrect answer	Correct answer	Incorrect answer	Correct answer	Incorrect answer	Incorrect answer	Incorrect answer	Incorrect answer	Correct answer	15	53.57	Unsatisfactory
Female	30-34 years	Middle Region	University student	Medical	Unemployed	Two times	No	No	Incorrect answer	Correct answer	Correct answer	Correct answer	Incorrect answer	Incorrect answer	Incorrect answer	Correct answer	Correct answer	Correct answer	Correct answer	Correct answer	Correct answer	Incorrect answer	Correct answer	Incorrect answer	Correct answer	Incorrect answer	Incorrect answer	Incorrect answer	Correct answer	Correct answer	Incorrect answer	Correct answer	Correct answer	Incorrect answer	Incorrect answer	Correct answer	15	53.57	Unsatisfactory
Female	25-29 years	Middle Region	Diploma	Medical	Unemployed	Two times	No	No	Incorrect answer	Correct answer	Correct answer	Correct answer	Correct answer	Correct answer	Correct answer	Correct answer	Incorrect answer	Incorrect answer	Correct answer	Correct answer	Correct answer	Incorrect answer	Correct answer	Correct answer	Incorrect answer	Incorrect answer	Correct answer	Correct answer	Incorrect answer	Incorrect answer	Correct answer	Correct answer	Incorrect answer	Incorrect answer	Incorrect answer	Incorrect answer	15	53.57	Unsatisfactory
Female	30-34 years	Western Region	University student	Medical	Unemployed	Two times	No	No	Correct answer	Incorrect answer	Incorrect answer	Incorrect answer	Incorrect answer	Incorrect answer	Correct answer	Correct answer	Correct answer	Correct answer	Correct answer	Correct answer	Correct answer	Correct answer	Correct answer	Incorrect answer	Incorrect answer	Correct answer	Incorrect answer	Incorrect answer	Incorrect answer	Incorrect answer	Correct answer	Incorrect answer	Incorrect answer	Incorrect answer	Correct answer	Correct answer	15	53.57	Unsatisfactory
Female	18 to 24 years	Western Region	Bachelor's degree	Non-medical	Unemployed	Three times or more	Yes	No	Incorrect answer	Correct answer	Correct answer	Correct answer	Incorrect answer	Incorrect answer	Correct answer	Correct answer	Correct answer	Incorrect answer	Incorrect answer	Correct answer	Correct answer	Correct answer	Correct answer	Correct answer	Correct answer	Correct answer	Incorrect answer	Incorrect answer	Correct answer	Incorrect answer	Correct answer	Incorrect answer	Incorrect answer	Correct answer	Incorrect answer	Incorrect answer	15	53.57	Unsatisfactory
Male	18 to 24 years	Eastern Region	University student	Non-medical	Unemployed	One time	Yes	No	Incorrect answer	Correct answer	Correct answer	Correct answer	Incorrect answer	Incorrect answer	Correct answer	Correct answer	Correct answer	Incorrect answer	Correct answer	Incorrect answer	Incorrect answer	Incorrect answer	Correct answer	Correct answer	Correct answer	Correct answer	Incorrect answer	Incorrect answer	Incorrect answer	Incorrect answer	Correct answer	Incorrect answer	Correct answer	Correct answer	Correct answer	Correct answer	15	53.57	Unsatisfactory
Male	18 to 24 years	Eastern Region	University student	Non-medical	Unemployed	One time	No	No	Incorrect answer	Correct answer	Correct answer	Correct answer	Correct answer	Correct answer	Incorrect answer	Incorrect answer	Correct answer	Incorrect answer	Correct answer	Correct answer	Incorrect answer	Correct answer	Correct answer	Correct answer	Correct answer	Correct answer	Incorrect answer	Incorrect answer	Incorrect answer	Incorrect answer	Correct answer	Incorrect answer	Incorrect answer	Correct answer	Incorrect answer	Correct answer	15	53.57	Unsatisfactory
Male	18 to 24 years	Middle Region	University student	Medical	Unemployed	One time	No	No	Correct answer	Correct answer	Correct answer	Correct answer	Correct answer	Correct answer	Correct answer	Correct answer	Incorrect answer	Correct answer	Incorrect answer	Correct answer	Correct answer	Incorrect answer	Incorrect answer	Correct answer	Correct answer	Correct answer	Incorrect answer	Incorrect answer	Incorrect answer	Incorrect answer	Incorrect answer	Incorrect answer	Incorrect answer	Correct answer	Incorrect answer	Correct answer	15	53.57	Unsatisfactory
Male	35-39 years	Western Region	Bachelor's degree	Non-medical	Employed	One time	No	No	Incorrect answer	Incorrect answer	Incorrect answer	Correct answer	Incorrect answer	Correct answer	Correct answer	Correct answer	Incorrect answer	Incorrect answer	Correct answer	Correct answer	Correct answer	Incorrect answer	Incorrect answer	Correct answer	Incorrect answer	Correct answer	Correct answer	Correct answer	Correct answer	Incorrect answer	Correct answer	Correct answer	Incorrect answer	Incorrect answer	Incorrect answer	Incorrect answer	15	53.57	Unsatisfactory
Female	25-29 years	Western Region	Diploma	Non-medical	Employed	Three times or more	Yes	Yes	Incorrect answer	Correct answer	Correct answer	Correct answer	Correct answer	Correct answer	Correct answer	Correct answer	Correct answer	Incorrect answer	Correct answer	Correct answer	Correct answer	Incorrect answer	Incorrect answer	Correct answer	Correct answer	Correct answer	Incorrect answer	Incorrect answer	Incorrect answer	Correct answer	Incorrect answer	Incorrect answer	Incorrect answer	Correct answer	Incorrect answer	Incorrect answer	15	53.57	Unsatisfactory
Female	30-34 years	Southwest Region	Bachelor's degree	Non-medical	Employed	Two times	No	No	Incorrect answer	Correct answer	Correct answer	Correct answer	Incorrect answer	Incorrect answer	Correct answer	Correct answer	Correct answer	Incorrect answer	Correct answer	Correct answer	Incorrect answer	Correct answer	Correct answer	Correct answer	Correct answer	Correct answer	Incorrect answer	Incorrect answer	Incorrect answer	Incorrect answer	Correct answer	Incorrect answer	Incorrect answer	Incorrect answer	Correct answer	Correct answer	15	53.57	Unsatisfactory
Female	30-34 years	Eastern Region	Bachelor's degree	Non-medical	Employed	One time	No	No	Incorrect answer	Incorrect answer	Correct answer	Correct answer	Correct answer	Correct answer	Correct answer	Correct answer	Incorrect answer	Incorrect answer	Correct answer	Correct answer	Incorrect answer	Incorrect answer	Correct answer	Correct answer	Correct answer	Correct answer	Incorrect answer	Incorrect answer	Incorrect answer	Incorrect answer	Correct answer	Incorrect answer	Incorrect answer	Incorrect answer	Correct answer	Incorrect answer	15	53.57	Unsatisfactory
Female	30-34 years	Eastern Region	Diploma	Medical	Unemployed	Three times or more	No	Yes	Correct answer	Correct answer	Correct answer	Correct answer	Incorrect answer	Incorrect answer	Correct answer	Correct answer	Incorrect answer	Incorrect answer	Incorrect answer	Correct answer	Correct answer	Correct answer	Incorrect answer	Correct answer	Correct answer	Correct answer	Incorrect answer	Incorrect answer	Incorrect answer	Incorrect answer	Correct answer	Incorrect answer	Incorrect answer	Correct answer	Correct answer	Correct answer	15	53.57	Unsatisfactory
Female	30-34 years	Middle Region	University student	Medical	Unemployed	Two times	No	No	Incorrect answer	Correct answer	Correct answer	Correct answer	Incorrect answer	Incorrect answer	Incorrect answer	Correct answer	Correct answer	Correct answer	Correct answer	Correct answer	Correct answer	Incorrect answer	Correct answer	Incorrect answer	Correct answer	Incorrect answer	Incorrect answer	Incorrect answer	Correct answer	Correct answer	Incorrect answer	Correct answer	Correct answer	Incorrect answer	Incorrect answer	Correct answer	15	53.57	Unsatisfactory
Female	25-29 years	Middle Region	Diploma	Medical	Unemployed	Two times	No	No	Incorrect answer	Correct answer	Correct answer	Correct answer	Correct answer	Correct answer	Correct answer	Correct answer	Incorrect answer	Incorrect answer	Correct answer	Correct answer	Correct answer	Incorrect answer	Correct answer	Correct answer	Incorrect answer	Incorrect answer	Correct answer	Correct answer	Incorrect answer	Incorrect answer	Correct answer	Correct answer	Incorrect answer	Incorrect answer	Incorrect answer	Incorrect answer	15	53.57	Unsatisfactory
Female	30-34 years	Western Region	University student	Medical	Unemployed	Two times	No	No	Correct answer	Incorrect answer	Incorrect answer	Incorrect answer	Incorrect answer	Incorrect answer	Correct answer	Correct answer	Correct answer	Correct answer	Correct answer	Correct answer	Correct answer	Correct answer	Correct answer	Incorrect answer	Incorrect answer	Correct answer	Incorrect answer	Incorrect answer	Incorrect answer	Incorrect answer	Correct answer	Incorrect answer	Incorrect answer	Incorrect answer	Correct answer	Correct answer	15	53.57	Unsatisfactory
Male	25-29 years	Eastern Region	Diploma	Non-medical	Employed	One time	Yes	No	Incorrect answer	Correct answer	Correct answer	Correct answer	Incorrect answer	Incorrect answer	Correct answer	Correct answer	Incorrect answer	Incorrect answer	Correct answer	Incorrect answer	Incorrect answer	Correct answer	Correct answer	Correct answer	Correct answer	Correct answer	Incorrect answer	Incorrect answer	Incorrect answer	Incorrect answer	Correct answer	Correct answer	Correct answer	Correct answer	Correct answer	Correct answer	16	57.14	Unsatisfactory
Male	35-39 years	Western Region	Postgraduate education	Non-medical	Employed	Three times or more	Yes	Yes	Incorrect answer	Correct answer	Correct answer	Correct answer	Incorrect answer	Incorrect answer	Correct answer	Correct answer	Correct answer	Incorrect answer	Incorrect answer	Correct answer	Incorrect answer	Correct answer	Incorrect answer	Correct answer	Correct answer	Correct answer	Incorrect answer	Incorrect answer	Incorrect answer	Correct answer	Correct answer	Correct answer	Incorrect answer	Correct answer	Correct answer	Correct answer	16	57.14	Unsatisfactory
Female	18 to 24 years	Western Region	University student	Non-medical	Unemployed	Three times or more	Yes	No	Incorrect answer	Incorrect answer	Incorrect answer	Correct answer	Correct answer	Correct answer	Correct answer	Correct answer	Incorrect answer	Incorrect answer	Correct answer	Correct answer	Incorrect answer	Correct answer	Correct answer	Incorrect answer	Incorrect answer	Correct answer	Correct answer	Correct answer	Incorrect answer	Incorrect answer	Correct answer	Incorrect answer	Incorrect answer	Correct answer	Correct answer	Incorrect answer	16	57.14	Unsatisfactory
Male	25-29 years	Eastern Region	Diploma	Non-medical	Employed	Three times or more	No	No	Correct answer	Incorrect answer	Correct answer	Correct answer	Incorrect answer	Correct answer	Incorrect answer	Correct answer	Incorrect answer	Incorrect answer	Correct answer	Incorrect answer	Correct answer	Correct answer	Correct answer	Correct answer	Incorrect answer	Correct answer	Incorrect answer	Incorrect answer	Incorrect answer	Correct answer	Incorrect answer	Correct answer	Incorrect answer	Incorrect answer	Correct answer	Correct answer	16	57.14	Unsatisfactory
Male	18 to 24 years	Middle Region	Diploma	Medical	Unemployed	One time	No	No	Incorrect answer	Incorrect answer	Incorrect answer	Correct answer	Correct answer	Incorrect answer	Correct answer	Incorrect answer	Incorrect answer	Incorrect answer	Correct answer	Correct answer	Correct answer	Correct answer	Incorrect answer	Correct answer	Incorrect answer	Correct answer	Incorrect answer	Incorrect answer	Correct answer	Incorrect answer	Correct answer	Incorrect answer	Correct answer	Correct answer	Correct answer	Correct answer	16	57.14	Unsatisfactory
Female	30-34 years	Western Region	Postgraduate education	Non-medical	Employed	Three times or more	Yes	Yes	Incorrect answer	Incorrect answer	Correct answer	Correct answer	Correct answer	Incorrect answer	Correct answer	Correct answer	Correct answer	Incorrect answer	Correct answer	Correct answer	Correct answer	Incorrect answer	Incorrect answer	Correct answer	Correct answer	Correct answer	Incorrect answer	Incorrect answer	Incorrect answer	Incorrect answer	Correct answer	Incorrect answer	Incorrect answer	Correct answer	Incorrect answer	Correct answer	16	57.14	Unsatisfactory
Female	30-34 years	Eastern Region	Bachelor's degree	Non-medical	Employed	One time	Yes	No	Incorrect answer	Correct answer	Correct answer	Correct answer	Incorrect answer	Incorrect answer	Correct answer	Correct answer	Incorrect answer	Correct answer	Incorrect answer	Correct answer	Correct answer	Correct answer	Incorrect answer	Correct answer	Correct answer	Correct answer	Incorrect answer	Incorrect answer	Correct answer	Incorrect answer	Correct answer	Incorrect answer	Incorrect answer	Correct answer	Correct answer	Correct answer	16	57.14	Unsatisfactory
Female	30-34 years	Western Region	Postgraduate education	Non-medical	Employed	One time	Yes	No	Incorrect answer	Incorrect answer	Correct answer	Correct answer	Incorrect answer	Incorrect answer	Correct answer	Correct answer	Incorrect answer	Incorrect answer	Correct answer	Correct answer	Incorrect answer	Incorrect answer	Correct answer	Correct answer	Correct answer	Correct answer	Correct answer	Correct answer	Incorrect answer	Incorrect answer	Correct answer	Incorrect answer	Correct answer	Incorrect answer	Incorrect answer	Correct answer	16	57.14	Unsatisfactory
Female	45 years and above	Eastern Region	Diploma	Non-medical	Employed	Two times	Yes	No	Incorrect answer	Correct answer	Correct answer	Correct answer	Correct answer	Correct answer	Correct answer	Correct answer	Incorrect answer	Incorrect answer	Correct answer	Correct answer	Incorrect answer	Incorrect answer	Correct answer	Correct answer	Incorrect answer	Incorrect answer	Incorrect answer	Incorrect answer	Incorrect answer	Incorrect answer	Correct answer	Correct answer	Correct answer	Correct answer	Correct answer	Correct answer	16	57.14	Unsatisfactory
Female	18 to 24 years	Western Region	University student	Non-medical	Unemployed	One time	No	Yes	Incorrect answer	Incorrect answer	Incorrect answer	Correct answer	Correct answer	Correct answer	Correct answer	Correct answer	Correct answer	Incorrect answer	Correct answer	Correct answer	Incorrect answer	Correct answer	Correct answer	Correct answer	Correct answer	Correct answer	Incorrect answer	Incorrect answer	Incorrect answer	Incorrect answer	Incorrect answer	Incorrect answer	Incorrect answer	Correct answer	Correct answer	Incorrect answer	16	57.14	Unsatisfactory
Male	30-34 years	Middle Region	Postgraduate education	Medical	Employed	Three times or more	Yes	No	Correct answer	Incorrect answer	Incorrect answer	Correct answer	Incorrect answer	Correct answer	Incorrect answer	Correct answer	Correct answer	Incorrect answer	Incorrect answer	Correct answer	Correct answer	Correct answer	Correct answer	Correct answer	Correct answer	Incorrect answer	Incorrect answer	Incorrect answer	Incorrect answer	Incorrect answer	Incorrect answer	Correct answer	Correct answer	Incorrect answer	Correct answer	Correct answer	16	57.14	Unsatisfactory
Male	35-39 years	Western Region	University student	Non-medical	Employed	Three times or more	Yes	Yes	Incorrect answer	Correct answer	Correct answer	Correct answer	Incorrect answer	Incorrect answer	Correct answer	Correct answer	Correct answer	Correct answer	Correct answer	Correct answer	Incorrect answer	Correct answer	Correct answer	Correct answer	Correct answer	Correct answer	Incorrect answer	Incorrect answer	Incorrect answer	Correct answer	Incorrect answer	Incorrect answer	Correct answer	Incorrect answer	Incorrect answer	Correct answer	16	57.14	Unsatisfactory
Female	25-29 years	Eastern Region	Bachelor's degree	Non-medical	Employed	Two times	Yes	Yes	Incorrect answer	Correct answer	Incorrect answer	Correct answer	Incorrect answer	Correct answer	Incorrect answer	Correct answer	Correct answer	Incorrect answer	Incorrect answer	Correct answer	Incorrect answer	Correct answer	Correct answer	Correct answer	Correct answer	Correct answer	Correct answer	Correct answer	Incorrect answer	Incorrect answer	Correct answer	Incorrect answer	Incorrect answer	Correct answer	Correct answer	Correct answer	16	57.14	Unsatisfactory
Female	25-29 years	Eastern Region	Diploma	Medical	Employed	One time	Yes	No	Incorrect answer	Incorrect answer	Correct answer	Correct answer	Incorrect answer	Correct answer	Correct answer	Correct answer	Incorrect answer	Correct answer	Correct answer	Correct answer	Correct answer	Incorrect answer	Incorrect answer	Correct answer	Correct answer	Correct answer	Incorrect answer	Incorrect answer	Correct answer	Incorrect answer	Incorrect answer	Incorrect answer	Incorrect answer	Correct answer	Incorrect answer	Correct answer	16	57.14	Unsatisfactory
Female	18 to 24 years	Middle Region	High school	Medical	Unemployed	Two times	No	No	Incorrect answer	Incorrect answer	Incorrect answer	Correct answer	Incorrect answer	Incorrect answer	Correct answer	Correct answer	Correct answer	Correct answer	Correct answer	Correct answer	Correct answer	Correct answer	Incorrect answer	Correct answer	Correct answer	Incorrect answer	Incorrect answer	Incorrect answer	Incorrect answer	Correct answer	Correct answer	Incorrect answer	Incorrect answer	Correct answer	Incorrect answer	Correct answer	16	57.14	Unsatisfactory
Female	30-34 years	Middle Region	University student	Medical	Employed	Two times	No	No	Incorrect answer	Incorrect answer	Correct answer	Correct answer	Incorrect answer	Correct answer	Correct answer	Correct answer	Incorrect answer	Incorrect answer	Incorrect answer	Correct answer	Correct answer	Incorrect answer	Incorrect answer	Correct answer	Correct answer	Correct answer	Correct answer	Correct answer	Correct answer	Incorrect answer	Correct answer	Incorrect answer	Incorrect answer	Incorrect answer	Incorrect answer	Correct answer	16	57.14	Unsatisfactory
Female	25-29 years	Northern Region	Diploma	Medical	Unemployed	Three times or more	No	No	Incorrect answer	Incorrect answer	Incorrect answer	Correct answer	Incorrect answer	Correct answer	Correct answer	Correct answer	Incorrect answer	Correct answer	Correct answer	Correct answer	Correct answer	Correct answer	Correct answer	Correct answer	Incorrect answer	Incorrect answer	Correct answer	Correct answer	Incorrect answer	Correct answer	Incorrect answer	Incorrect answer	Incorrect answer	Correct answer	Incorrect answer	Incorrect answer	16	57.14	Unsatisfactory
Male	30-34 years	Northern Region	University student	Medical	Employed	Three times or more	No	No	Incorrect answer	Correct answer	Correct answer	Correct answer	Incorrect answer	Correct answer	Correct answer	Correct answer	Incorrect answer	Correct answer	Correct answer	Incorrect answer	Incorrect answer	Incorrect answer	Incorrect answer	Correct answer	Incorrect answer	Correct answer	Correct answer	Correct answer	Correct answer	Incorrect answer	Correct answer	Incorrect answer	Incorrect answer	Correct answer	Correct answer	Correct answer	16	57.14	Unsatisfactory
Male	25-29 years	Northern Region	Diploma	Medical	Unemployed	Two times	No	No	Incorrect answer	Correct answer	Correct answer	Correct answer	Incorrect answer	Correct answer	Correct answer	Incorrect answer	Correct answer	Correct answer	Incorrect answer	Correct answer	Incorrect answer	Incorrect answer	Incorrect answer	Correct answer	Correct answer	Correct answer	Correct answer	Correct answer	Correct answer	Incorrect answer	Correct answer	Incorrect answer	Correct answer	Correct answer	Incorrect answer	Incorrect answer	16	57.14	Unsatisfactory
Female	25-29 years	Northern Region	High school	Medical	Unemployed	Two times	No	No	Incorrect answer	Correct answer	Correct answer	Incorrect answer	Correct answer	Correct answer	Correct answer	Correct answer	Incorrect answer	Correct answer	Correct answer	Incorrect answer	Correct answer	Correct answer	Incorrect answer	Correct answer	Correct answer	Incorrect answer	Correct answer	Correct answer	Incorrect answer	Correct answer	Incorrect answer	Correct answer	Incorrect answer	Correct answer	Incorrect answer	Incorrect answer	16	57.14	Unsatisfactory
Female	18 to 24 years	Middle Region	High school	Medical	Unemployed	Two times	No	No	Incorrect answer	Incorrect answer	Incorrect answer	Correct answer	Incorrect answer	Incorrect answer	Correct answer	Correct answer	Correct answer	Correct answer	Correct answer	Correct answer	Correct answer	Correct answer	Incorrect answer	Correct answer	Correct answer	Incorrect answer	Incorrect answer	Incorrect answer	Incorrect answer	Correct answer	Correct answer	Incorrect answer	Incorrect answer	Correct answer	Incorrect answer	Correct answer	16	57.14	Unsatisfactory
Female	30-34 years	Middle Region	University student	Medical	Employed	Two times	No	No	Incorrect answer	Incorrect answer	Correct answer	Correct answer	Incorrect answer	Correct answer	Correct answer	Correct answer	Incorrect answer	Incorrect answer	Incorrect answer	Correct answer	Correct answer	Incorrect answer	Incorrect answer	Correct answer	Correct answer	Correct answer	Correct answer	Correct answer	Correct answer	Incorrect answer	Correct answer	Incorrect answer	Incorrect answer	Incorrect answer	Incorrect answer	Correct answer	16	57.14	Unsatisfactory
Female	25-29 years	Northern Region	Diploma	Medical	Unemployed	Three times or more	No	No	Incorrect answer	Incorrect answer	Incorrect answer	Correct answer	Incorrect answer	Correct answer	Correct answer	Correct answer	Incorrect answer	Correct answer	Correct answer	Correct answer	Correct answer	Correct answer	Correct answer	Correct answer	Incorrect answer	Incorrect answer	Correct answer	Correct answer	Incorrect answer	Correct answer	Incorrect answer	Incorrect answer	Incorrect answer	Correct answer	Incorrect answer	Incorrect answer	16	57.14	Unsatisfactory
Male	30-34 years	Northern Region	University student	Medical	Employed	Three times or more	No	No	Incorrect answer	Correct answer	Correct answer	Correct answer	Incorrect answer	Correct answer	Correct answer	Correct answer	Incorrect answer	Correct answer	Correct answer	Incorrect answer	Incorrect answer	Incorrect answer	Incorrect answer	Correct answer	Incorrect answer	Correct answer	Correct answer	Correct answer	Correct answer	Incorrect answer	Correct answer	Incorrect answer	Incorrect answer	Correct answer	Correct answer	Correct answer	16	57.14	Unsatisfactory
Male	25-29 years	Northern Region	Diploma	Medical	Unemployed	Two times	No	No	Incorrect answer	Correct answer	Correct answer	Correct answer	Incorrect answer	Correct answer	Correct answer	Incorrect answer	Correct answer	Correct answer	Incorrect answer	Correct answer	Incorrect answer	Incorrect answer	Incorrect answer	Correct answer	Correct answer	Correct answer	Correct answer	Correct answer	Correct answer	Incorrect answer	Correct answer	Incorrect answer	Correct answer	Correct answer	Incorrect answer	Incorrect answer	16	57.14	Unsatisfactory
Female	25-29 years	Northern Region	High school	Medical	Unemployed	Two times	No	No	Incorrect answer	Correct answer	Correct answer	Incorrect answer	Correct answer	Correct answer	Correct answer	Correct answer	Incorrect answer	Correct answer	Correct answer	Incorrect answer	Correct answer	Correct answer	Incorrect answer	Correct answer	Correct answer	Incorrect answer	Correct answer	Correct answer	Incorrect answer	Correct answer	Incorrect answer	Correct answer	Incorrect answer	Correct answer	Incorrect answer	Incorrect answer	16	57.14	Unsatisfactory
Male	25-29 years	Eastern Region	Diploma	Non-medical	Employed	One time	Yes	No	Incorrect answer	Correct answer	Correct answer	Correct answer	Incorrect answer	Incorrect answer	Correct answer	Correct answer	Incorrect answer	Incorrect answer	Correct answer	Incorrect answer	Incorrect answer	Correct answer	Correct answer	Correct answer	Correct answer	Correct answer	Incorrect answer	Incorrect answer	Incorrect answer	Incorrect answer	Correct answer	Correct answer	Correct answer	Correct answer	Correct answer	Correct answer	16	57.14	Unsatisfactory
Male	35-39 years	Western Region	Postgraduate education	Non-medical	Employed	Three times or more	Yes	Yes	Incorrect answer	Correct answer	Correct answer	Correct answer	Incorrect answer	Incorrect answer	Correct answer	Correct answer	Correct answer	Incorrect answer	Incorrect answer	Correct answer	Incorrect answer	Correct answer	Incorrect answer	Correct answer	Correct answer	Correct answer	Incorrect answer	Incorrect answer	Incorrect answer	Correct answer	Correct answer	Correct answer	Incorrect answer	Correct answer	Correct answer	Correct answer	16	57.14	Unsatisfactory
Female	18 to 24 years	Western Region	University student	Non-medical	Unemployed	Three times or more	Yes	No	Incorrect answer	Incorrect answer	Incorrect answer	Correct answer	Correct answer	Correct answer	Correct answer	Correct answer	Incorrect answer	Incorrect answer	Correct answer	Correct answer	Incorrect answer	Correct answer	Correct answer	Incorrect answer	Incorrect answer	Correct answer	Correct answer	Correct answer	Incorrect answer	Incorrect answer	Correct answer	Incorrect answer	Incorrect answer	Correct answer	Correct answer	Incorrect answer	16	57.14	Unsatisfactory
Male	25-29 years	Eastern Region	Diploma	Non-medical	Employed	Three times or more	No	No	Correct answer	Incorrect answer	Correct answer	Correct answer	Incorrect answer	Correct answer	Incorrect answer	Correct answer	Incorrect answer	Incorrect answer	Correct answer	Incorrect answer	Correct answer	Correct answer	Correct answer	Correct answer	Incorrect answer	Correct answer	Incorrect answer	Incorrect answer	Incorrect answer	Correct answer	Incorrect answer	Correct answer	Incorrect answer	Incorrect answer	Correct answer	Correct answer	16	57.14	Unsatisfactory
Male	18 to 24 years	Middle Region	Diploma	Medical	Unemployed	One time	No	No	Incorrect answer	Incorrect answer	Incorrect answer	Correct answer	Correct answer	Incorrect answer	Correct answer	Incorrect answer	Incorrect answer	Incorrect answer	Correct answer	Correct answer	Correct answer	Correct answer	Incorrect answer	Correct answer	Incorrect answer	Correct answer	Incorrect answer	Incorrect answer	Correct answer	Incorrect answer	Correct answer	Incorrect answer	Correct answer	Correct answer	Correct answer	Correct answer	16	57.14	Unsatisfactory
Female	30-34 years	Western Region	Postgraduate education	Non-medical	Employed	Three times or more	Yes	Yes	Incorrect answer	Incorrect answer	Correct answer	Correct answer	Correct answer	Incorrect answer	Correct answer	Correct answer	Correct answer	Incorrect answer	Correct answer	Correct answer	Correct answer	Incorrect answer	Incorrect answer	Correct answer	Correct answer	Correct answer	Incorrect answer	Incorrect answer	Incorrect answer	Incorrect answer	Correct answer	Incorrect answer	Incorrect answer	Correct answer	Incorrect answer	Correct answer	16	57.14	Unsatisfactory
Female	30-34 years	Eastern Region	Bachelor's degree	Non-medical	Employed	One time	Yes	No	Incorrect answer	Correct answer	Correct answer	Correct answer	Incorrect answer	Incorrect answer	Correct answer	Correct answer	Incorrect answer	Correct answer	Incorrect answer	Correct answer	Correct answer	Correct answer	Incorrect answer	Correct answer	Correct answer	Correct answer	Incorrect answer	Incorrect answer	Correct answer	Incorrect answer	Correct answer	Incorrect answer	Incorrect answer	Correct answer	Correct answer	Correct answer	16	57.14	Unsatisfactory
Female	30-34 years	Western Region	Postgraduate education	Non-medical	Employed	One time	Yes	No	Incorrect answer	Incorrect answer	Correct answer	Correct answer	Incorrect answer	Incorrect answer	Correct answer	Correct answer	Incorrect answer	Incorrect answer	Correct answer	Correct answer	Incorrect answer	Incorrect answer	Correct answer	Correct answer	Correct answer	Correct answer	Correct answer	Correct answer	Incorrect answer	Incorrect answer	Correct answer	Incorrect answer	Correct answer	Incorrect answer	Incorrect answer	Correct answer	16	57.14	Unsatisfactory
Female	45 years and above	Eastern Region	Diploma	Non-medical	Employed	Two times	Yes	No	Incorrect answer	Correct answer	Correct answer	Correct answer	Correct answer	Correct answer	Correct answer	Correct answer	Incorrect answer	Incorrect answer	Correct answer	Correct answer	Incorrect answer	Incorrect answer	Correct answer	Correct answer	Incorrect answer	Incorrect answer	Incorrect answer	Incorrect answer	Incorrect answer	Incorrect answer	Correct answer	Correct answer	Correct answer	Correct answer	Correct answer	Correct answer	16	57.14	Unsatisfactory
Female	18 to 24 years	Western Region	University student	Non-medical	Unemployed	One time	No	Yes	Incorrect answer	Incorrect answer	Incorrect answer	Correct answer	Correct answer	Correct answer	Correct answer	Correct answer	Correct answer	Incorrect answer	Correct answer	Correct answer	Incorrect answer	Correct answer	Correct answer	Correct answer	Correct answer	Correct answer	Incorrect answer	Incorrect answer	Incorrect answer	Incorrect answer	Incorrect answer	Incorrect answer	Incorrect answer	Correct answer	Correct answer	Incorrect answer	16	57.14	Unsatisfactory
Male	30-34 years	Middle Region	Postgraduate education	Medical	Employed	Three times or more	Yes	No	Correct answer	Incorrect answer	Incorrect answer	Correct answer	Incorrect answer	Correct answer	Incorrect answer	Correct answer	Correct answer	Incorrect answer	Incorrect answer	Correct answer	Correct answer	Correct answer	Correct answer	Correct answer	Correct answer	Incorrect answer	Incorrect answer	Incorrect answer	Incorrect answer	Incorrect answer	Incorrect answer	Correct answer	Correct answer	Incorrect answer	Correct answer	Correct answer	16	57.14	Unsatisfactory
Male	35-39 years	Western Region	University student	Non-medical	Employed	Three times or more	Yes	Yes	Incorrect answer	Correct answer	Correct answer	Correct answer	Incorrect answer	Incorrect answer	Correct answer	Correct answer	Correct answer	Correct answer	Correct answer	Correct answer	Incorrect answer	Correct answer	Correct answer	Correct answer	Correct answer	Correct answer	Incorrect answer	Incorrect answer	Incorrect answer	Correct answer	Incorrect answer	Incorrect answer	Correct answer	Incorrect answer	Incorrect answer	Correct answer	16	57.14	Unsatisfactory
Female	25-29 years	Eastern Region	Bachelor's degree	Non-medical	Employed	Two times	Yes	Yes	Incorrect answer	Correct answer	Incorrect answer	Correct answer	Incorrect answer	Correct answer	Incorrect answer	Correct answer	Correct answer	Incorrect answer	Incorrect answer	Correct answer	Incorrect answer	Correct answer	Correct answer	Correct answer	Correct answer	Correct answer	Correct answer	Correct answer	Incorrect answer	Incorrect answer	Correct answer	Incorrect answer	Incorrect answer	Correct answer	Correct answer	Correct answer	16	57.14	Unsatisfactory
Female	25-29 years	Eastern Region	Diploma	Medical	Employed	One time	Yes	No	Incorrect answer	Incorrect answer	Correct answer	Correct answer	Incorrect answer	Correct answer	Correct answer	Correct answer	Incorrect answer	Correct answer	Correct answer	Correct answer	Correct answer	Incorrect answer	Incorrect answer	Correct answer	Correct answer	Correct answer	Incorrect answer	Incorrect answer	Correct answer	Incorrect answer	Incorrect answer	Incorrect answer	Incorrect answer	Correct answer	Incorrect answer	Correct answer	16	57.14	Unsatisfactory
Female	25-29 years	Northern Region	High school	Medical	Unemployed	Two times	No	No	Incorrect answer	Correct answer	Correct answer	Incorrect answer	Correct answer	Correct answer	Correct answer	Correct answer	Incorrect answer	Correct answer	Correct answer	Incorrect answer	Correct answer	Correct answer	Incorrect answer	Correct answer	Correct answer	Incorrect answer	Correct answer	Correct answer	Incorrect answer	Correct answer	Incorrect answer	Correct answer	Incorrect answer	Correct answer	Incorrect answer	Incorrect answer	16	57.14	Unsatisfactory
Female	18 to 24 years	Middle Region	High school	Medical	Unemployed	Two times	No	No	Incorrect answer	Incorrect answer	Incorrect answer	Correct answer	Incorrect answer	Incorrect answer	Correct answer	Correct answer	Correct answer	Correct answer	Correct answer	Correct answer	Correct answer	Correct answer	Incorrect answer	Correct answer	Correct answer	Incorrect answer	Incorrect answer	Incorrect answer	Incorrect answer	Correct answer	Correct answer	Incorrect answer	Incorrect answer	Correct answer	Incorrect answer	Correct answer	16	57.14	Unsatisfactory
Female	30-34 years	Middle Region	University student	Medical	Employed	Two times	No	No	Incorrect answer	Incorrect answer	Correct answer	Correct answer	Incorrect answer	Correct answer	Correct answer	Correct answer	Incorrect answer	Incorrect answer	Incorrect answer	Correct answer	Correct answer	Incorrect answer	Incorrect answer	Correct answer	Correct answer	Correct answer	Correct answer	Correct answer	Correct answer	Incorrect answer	Correct answer	Incorrect answer	Incorrect answer	Incorrect answer	Incorrect answer	Correct answer	16	57.14	Unsatisfactory
Male	40-44 years	Eastern Region	Postgraduate education	Non-medical	Employed	One time	Yes	No	Incorrect answer	Correct answer	Correct answer	Correct answer	Incorrect answer	Incorrect answer	Correct answer	Correct answer	Correct answer	Incorrect answer	Correct answer	Correct answer	Incorrect answer	Correct answer	Correct answer	Correct answer	Correct answer	Correct answer	Incorrect answer	Incorrect answer	Correct answer	Incorrect answer	Correct answer	Incorrect answer	Incorrect answer	Correct answer	Correct answer	Correct answer	17	60.71	Satisfactory
Male	30-34 years	Middle Region	Bachelor's degree	Non-medical	Employed	One time	Yes	No	Incorrect answer	Correct answer	Correct answer	Correct answer	Correct answer	Correct answer	Correct answer	Correct answer	Incorrect answer	Incorrect answer	Correct answer	Correct answer	Incorrect answer	Correct answer	Correct answer	Correct answer	Correct answer	Correct answer	Incorrect answer	Incorrect answer	Incorrect answer	Incorrect answer	Correct answer	Incorrect answer	Incorrect answer	Correct answer	Correct answer	Correct answer	17	60.71	Satisfactory
Male	18 to 24 years	Middle Region	University student	Non-medical	Unemployed	Three times or more	Yes	Yes	Incorrect answer	Incorrect answer	Correct answer	Correct answer	Correct answer	Correct answer	Correct answer	Correct answer	Correct answer	Incorrect answer	Correct answer	Correct answer	Correct answer	Incorrect answer	Correct answer	Correct answer	Incorrect answer	Correct answer	Correct answer	Correct answer	Incorrect answer	Incorrect answer	Correct answer	Incorrect answer	Incorrect answer	Incorrect answer	Incorrect answer	Incorrect answer	17	60.71	Satisfactory
Male	18 to 24 years	Eastern Region	High school	Non-medical	Unemployed	Three times or more	Yes	No	Incorrect answer	Correct answer	Correct answer	Correct answer	Incorrect answer	Incorrect answer	Correct answer	Correct answer	Correct answer	Incorrect answer	Correct answer	Incorrect answer	Incorrect answer	Correct answer	Incorrect answer	Correct answer	Correct answer	Correct answer	Correct answer	Correct answer	Incorrect answer	Incorrect answer	Correct answer	Incorrect answer	Correct answer	Correct answer	Correct answer	Correct answer	17	60.71	Satisfactory
Male	18 to 24 years	Eastern Region	University student	Non-medical	Unemployed	One time	No	No	Incorrect answer	Incorrect answer	Correct answer	Correct answer	Incorrect answer	Incorrect answer	Correct answer	Correct answer	Incorrect answer	Incorrect answer	Correct answer	Incorrect answer	Correct answer	Correct answer	Correct answer	Correct answer	Correct answer	Correct answer	Incorrect answer	Incorrect answer	Incorrect answer	Incorrect answer	Incorrect answer	Correct answer	Correct answer	Correct answer	Correct answer	Correct answer	17	60.71	Satisfactory
Male	18 to 24 years	Eastern Region	University student	Non-medical	Unemployed	Two times	No	No	Incorrect answer	Incorrect answer	Correct answer	Correct answer	Correct answer	Incorrect answer	Correct answer	Correct answer	Correct answer	Incorrect answer	Incorrect answer	Correct answer	Correct answer	Correct answer	Correct answer	Correct answer	Correct answer	Correct answer	Incorrect answer	Incorrect answer	Incorrect answer	Incorrect answer	Correct answer	Incorrect answer	Incorrect answer	Correct answer	Incorrect answer	Correct answer	17	60.71	Satisfactory
Male	18 to 24 years	Southwest Region	University student	Medical	Unemployed	One time	No	No	Incorrect answer	Incorrect answer	Correct answer	Correct answer	Correct answer	Correct answer	Correct answer	Correct answer	Correct answer	Incorrect answer	Correct answer	Correct answer	Incorrect answer	Correct answer	Correct answer	Correct answer	Correct answer	Incorrect answer	Incorrect answer	Incorrect answer	Incorrect answer	Incorrect answer	Correct answer	Incorrect answer	Incorrect answer	Incorrect answer	Correct answer	Correct answer	17	60.71	Satisfactory
Male	25-29 years	Middle Region	University student	Non-medical	Employed	One time	Yes	No	Incorrect answer	Correct answer	Correct answer	Correct answer	Incorrect answer	Incorrect answer	Correct answer	Correct answer	Incorrect answer	Correct answer	Correct answer	Correct answer	Incorrect answer	Correct answer	Correct answer	Correct answer	Correct answer	Correct answer	Incorrect answer	Incorrect answer	Incorrect answer	Incorrect answer	Correct answer	Correct answer	Incorrect answer	Correct answer	Correct answer	Correct answer	17	60.71	Satisfactory
Male	18 to 24 years	Western Region	Bachelor's degree	Non-medical	Unemployed	One time	Yes	No	Incorrect answer	Correct answer	Correct answer	Correct answer	Incorrect answer	Incorrect answer	Correct answer	Correct answer	Incorrect answer	Correct answer	Correct answer	Correct answer	Correct answer	Correct answer	Correct answer	Correct answer	Correct answer	Correct answer	Incorrect answer	Incorrect answer	Incorrect answer	Correct answer	Incorrect answer	Incorrect answer	Incorrect answer	Correct answer	Correct answer	Correct answer	17	60.71	Satisfactory
Male	30-34 years	Middle Region	Bachelor's degree	Non-medical	Employed	One time	Yes	No	Incorrect answer	Correct answer	Correct answer	Correct answer	Incorrect answer	Incorrect answer	Correct answer	Correct answer	Incorrect answer	Incorrect answer	Correct answer	Correct answer	Correct answer	Correct answer	Correct answer	Incorrect answer	Correct answer	Correct answer	Correct answer	Correct answer	Incorrect answer	Incorrect answer	Correct answer	Incorrect answer	Correct answer	Incorrect answer	Correct answer	Correct answer	17	60.71	Satisfactory
Male	35-39 years	Eastern Region	University student	Non-medical	Employed	One time	Yes	No	Incorrect answer	Correct answer	Correct answer	Correct answer	Correct answer	Correct answer	Correct answer	Correct answer	Correct answer	Incorrect answer	Correct answer	Correct answer	Incorrect answer	Correct answer	Incorrect answer	Correct answer	Correct answer	Correct answer	Incorrect answer	Incorrect answer	Incorrect answer	Incorrect answer	Correct answer	Incorrect answer	Incorrect answer	Correct answer	Correct answer	Correct answer	17	60.71	Satisfactory
Male	35-39 years	Eastern Region	University student	Non-medical	Employed	One time	Yes	No	Incorrect answer	Correct answer	Correct answer	Correct answer	Correct answer	Incorrect answer	Correct answer	Correct answer	Correct answer	Incorrect answer	Correct answer	Correct answer	Correct answer	Incorrect answer	Correct answer	Correct answer	Correct answer	Correct answer	Incorrect answer	Incorrect answer	Incorrect answer	Incorrect answer	Correct answer	Incorrect answer	Correct answer	Incorrect answer	Correct answer	Correct answer	17	60.71	Satisfactory
Female	18 to 24 years	Western Region	University student	Non-medical	Unemployed	One time	Yes	No	Incorrect answer	Correct answer	Correct answer	Correct answer	Correct answer	Correct answer	Correct answer	Correct answer	Correct answer	Incorrect answer	Correct answer	Correct answer	Correct answer	Correct answer	Incorrect answer	Correct answer	Correct answer	Correct answer	Incorrect answer	Incorrect answer	Incorrect answer	Correct answer	Correct answer	Incorrect answer	Incorrect answer	Correct answer	Incorrect answer	Incorrect answer	17	60.71	Satisfactory
Male	35-39 years	Western Region	Diploma	Non-medical	Employed	One time	Yes	No	Incorrect answer	Correct answer	Incorrect answer	Incorrect answer	Incorrect answer	Incorrect answer	Correct answer	Correct answer	Correct answer	Incorrect answer	Correct answer	Correct answer	Incorrect answer	Correct answer	Correct answer	Correct answer	Correct answer	Correct answer	Correct answer	Correct answer	Correct answer	Incorrect answer	Correct answer	Incorrect answer	Correct answer	Incorrect answer	Correct answer	Correct answer	17	60.71	Satisfactory
Male	35-39 years	Western Region	Diploma	Non-medical	Employed	One time	Yes	Yes	Incorrect answer	Incorrect answer	Incorrect answer	Correct answer	Incorrect answer	Correct answer	Correct answer	Correct answer	Incorrect answer	Incorrect answer	Correct answer	Correct answer	Incorrect answer	Correct answer	Correct answer	Correct answer	Correct answer	Incorrect answer	Correct answer	Correct answer	Incorrect answer	Incorrect answer	Correct answer	Incorrect answer	Incorrect answer	Correct answer	Correct answer	Correct answer	17	60.71	Satisfactory
Male	30-34 years	Western Region	Bachelor's degree	Medical	Unemployed	One time	Yes	No	Incorrect answer	Correct answer	Correct answer	Correct answer	Incorrect answer	Incorrect answer	Correct answer	Correct answer	Incorrect answer	Incorrect answer	Correct answer	Correct answer	Correct answer	Correct answer	Correct answer	Correct answer	Incorrect answer	Correct answer	Incorrect answer	Incorrect answer	Incorrect answer	Incorrect answer	Correct answer	Correct answer	Correct answer	Correct answer	Correct answer	Correct answer	17	60.71	Satisfactory
Female	25-29 years	Western Region	Diploma	Non-medical	Employed	Three times or more	Yes	Yes	Incorrect answer	Incorrect answer	Correct answer	Correct answer	Incorrect answer	Correct answer	Correct answer	Correct answer	Correct answer	Incorrect answer	Correct answer	Correct answer	Incorrect answer	Incorrect answer	Correct answer	Correct answer	Correct answer	Correct answer	Incorrect answer	Incorrect answer	Incorrect answer	Correct answer	Correct answer	Incorrect answer	Correct answer	Incorrect answer	Incorrect answer	Correct answer	17	60.71	Satisfactory
Female	25-29 years	Middle Region	Diploma	Non-medical	Employed	One time	No	Yes	Incorrect answer	Incorrect answer	Correct answer	Correct answer	Incorrect answer	Incorrect answer	Correct answer	Correct answer	Correct answer	Incorrect answer	Incorrect answer	Correct answer	Incorrect answer	Correct answer	Correct answer	Correct answer	Correct answer	Correct answer	Incorrect answer	Incorrect answer	Incorrect answer	Incorrect answer	Correct answer	Incorrect answer	Correct answer	Correct answer	Correct answer	Correct answer	17	60.71	Satisfactory
Female	30-34 years	Southwest Region	University student	Non-medical	Employed	Two times	Yes	Yes	Incorrect answer	Incorrect answer	Correct answer	Correct answer	Incorrect answer	Incorrect answer	Correct answer	Correct answer	Incorrect answer	Incorrect answer	Correct answer	Correct answer	Correct answer	Correct answer	Correct answer	Correct answer	Correct answer	Correct answer	Incorrect answer	Incorrect answer	Correct answer	Incorrect answer	Incorrect answer	Incorrect answer	Incorrect answer	Correct answer	Correct answer	Correct answer	17	60.71	Satisfactory
Female	18 to 24 years	Western Region	University student	Non-medical	Unemployed	Three times or more	Yes	No	Incorrect answer	Incorrect answer	Correct answer	Correct answer	Correct answer	Correct answer	Correct answer	Correct answer	Incorrect answer	Incorrect answer	Correct answer	Correct answer	Correct answer	Incorrect answer	Correct answer	Correct answer	Correct answer	Correct answer	Incorrect answer	Incorrect answer	Incorrect answer	Incorrect answer	Incorrect answer	Incorrect answer	Incorrect answer	Correct answer	Correct answer	Correct answer	17	60.71	Satisfactory
Female	25-29 years	Middle Region	University student	Medical	Unemployed	Two times	No	No	Incorrect answer	Correct answer	Correct answer	Correct answer	Incorrect answer	Correct answer	Correct answer	Correct answer	Correct answer	Correct answer	Correct answer	Correct answer	Correct answer	Incorrect answer	Correct answer	Correct answer	Incorrect answer	Correct answer	Incorrect answer	Incorrect answer	Correct answer	Incorrect answer	Correct answer	Incorrect answer	Incorrect answer	Correct answer	Incorrect answer	Correct answer	17	60.71	Satisfactory
Female	30-34 years	Middle Region	Diploma	Medical	Unemployed	Two times	No	No	Incorrect answer	Correct answer	Correct answer	Incorrect answer	Incorrect answer	Correct answer	Correct answer	Correct answer	Correct answer	Correct answer	Correct answer	Correct answer	Correct answer	Incorrect answer	Correct answer	Correct answer	Correct answer	Correct answer	Correct answer	Correct answer	Incorrect answer	Incorrect answer	Correct answer	Incorrect answer	Incorrect answer	Correct answer	Incorrect answer	Incorrect answer	17	60.71	Satisfactory
Female	25-29 years	Northern Region	University student	Medical	Employed	Two times	No	No	Incorrect answer	Incorrect answer	Correct answer	Correct answer	Correct answer	Correct answer	Correct answer	Correct answer	Correct answer	Correct answer	Incorrect answer	Correct answer	Correct answer	Correct answer	Incorrect answer	Correct answer	Correct answer	Incorrect answer	Incorrect answer	Incorrect answer	Incorrect answer	Incorrect answer	Correct answer	Correct answer	Incorrect answer	Incorrect answer	Incorrect answer	Correct answer	17	60.71	Satisfactory
Male	25-29 years	Middle Region	Diploma	Medical	Employed	Two times	No	No	Incorrect answer	Correct answer	Correct answer	Correct answer	Correct answer	Incorrect answer	Correct answer	Correct answer	Incorrect answer	Correct answer	Correct answer	Incorrect answer	Correct answer	Incorrect answer	Correct answer	Correct answer	Correct answer	Correct answer	Correct answer	Correct answer	Incorrect answer	Incorrect answer	Correct answer	Incorrect answer	Incorrect answer	Correct answer	Correct answer	Incorrect answer	17	60.71	Satisfactory
Male	25-29 years	Middle Region	High school	Medical	Unemployed	Two times	No	No	Incorrect answer	Correct answer	Incorrect answer	Correct answer	Correct answer	Correct answer	Correct answer	Correct answer	Incorrect answer	Correct answer	Incorrect answer	Correct answer	Correct answer	Incorrect answer	Correct answer	Correct answer	Correct answer	Incorrect answer	Incorrect answer	Incorrect answer	Correct answer	Incorrect answer	Correct answer	Correct answer	Correct answer	Correct answer	Incorrect answer	Correct answer	17	60.71	Satisfactory
Female	25-29 years	Middle Region	Diploma	Medical	Unemployed	One time	No	Yes	Incorrect answer	Correct answer	Correct answer	Correct answer	Incorrect answer	Incorrect answer	Correct answer	Correct answer	Correct answer	Incorrect answer	Correct answer	Correct answer	Correct answer	Correct answer	Incorrect answer	Incorrect answer	Incorrect answer	Incorrect answer	Correct answer	Correct answer	Correct answer	Correct answer	Correct answer	Incorrect answer	Incorrect answer	Correct answer	Correct answer	Correct answer	17	60.71	Satisfactory
Female	25-29 years	Middle Region	University student	Medical	Unemployed	Two times	No	No	Incorrect answer	Correct answer	Correct answer	Correct answer	Incorrect answer	Correct answer	Correct answer	Correct answer	Correct answer	Correct answer	Correct answer	Correct answer	Correct answer	Incorrect answer	Correct answer	Correct answer	Incorrect answer	Correct answer	Incorrect answer	Incorrect answer	Correct answer	Incorrect answer	Correct answer	Incorrect answer	Incorrect answer	Correct answer	Incorrect answer	Correct answer	17	60.71	Satisfactory
Female	30-34 years	Middle Region	Diploma	Medical	Unemployed	Two times	No	No	Incorrect answer	Correct answer	Correct answer	Incorrect answer	Incorrect answer	Correct answer	Correct answer	Correct answer	Correct answer	Correct answer	Correct answer	Correct answer	Correct answer	Incorrect answer	Correct answer	Correct answer	Correct answer	Correct answer	Correct answer	Correct answer	Incorrect answer	Incorrect answer	Correct answer	Incorrect answer	Incorrect answer	Correct answer	Incorrect answer	Incorrect answer	17	60.71	Satisfactory
Female	25-29 years	Northern Region	University student	Medical	Employed	Two times	No	No	Incorrect answer	Incorrect answer	Correct answer	Correct answer	Correct answer	Correct answer	Correct answer	Correct answer	Correct answer	Correct answer	Incorrect answer	Correct answer	Correct answer	Correct answer	Incorrect answer	Correct answer	Correct answer	Incorrect answer	Incorrect answer	Incorrect answer	Incorrect answer	Incorrect answer	Correct answer	Correct answer	Incorrect answer	Incorrect answer	Incorrect answer	Correct answer	17	60.71	Satisfactory
Male	25-29 years	Middle Region	Diploma	Medical	Employed	Two times	No	No	Incorrect answer	Correct answer	Correct answer	Correct answer	Correct answer	Incorrect answer	Correct answer	Correct answer	Incorrect answer	Correct answer	Correct answer	Incorrect answer	Correct answer	Incorrect answer	Correct answer	Correct answer	Correct answer	Correct answer	Correct answer	Correct answer	Incorrect answer	Incorrect answer	Correct answer	Incorrect answer	Incorrect answer	Correct answer	Correct answer	Incorrect answer	17	60.71	Satisfactory
Male	25-29 years	Middle Region	High school	Medical	Unemployed	Two times	No	No	Incorrect answer	Correct answer	Incorrect answer	Correct answer	Correct answer	Correct answer	Correct answer	Correct answer	Incorrect answer	Correct answer	Incorrect answer	Correct answer	Correct answer	Incorrect answer	Correct answer	Correct answer	Correct answer	Incorrect answer	Incorrect answer	Incorrect answer	Correct answer	Incorrect answer	Correct answer	Correct answer	Correct answer	Correct answer	Incorrect answer	Correct answer	17	60.71	Satisfactory
Female	25-29 years	Middle Region	Diploma	Medical	Unemployed	One time	No	Yes	Incorrect answer	Correct answer	Correct answer	Correct answer	Incorrect answer	Incorrect answer	Correct answer	Correct answer	Correct answer	Incorrect answer	Correct answer	Correct answer	Correct answer	Correct answer	Incorrect answer	Incorrect answer	Incorrect answer	Incorrect answer	Correct answer	Correct answer	Correct answer	Correct answer	Correct answer	Incorrect answer	Incorrect answer	Correct answer	Correct answer	Correct answer	17	60.71	Satisfactory
Male	30-34 years	Middle Region	Bachelor's degree	Non-medical	Employed	One time	Yes	No	Incorrect answer	Correct answer	Correct answer	Correct answer	Correct answer	Correct answer	Correct answer	Correct answer	Incorrect answer	Incorrect answer	Correct answer	Correct answer	Incorrect answer	Correct answer	Correct answer	Correct answer	Correct answer	Correct answer	Incorrect answer	Incorrect answer	Incorrect answer	Incorrect answer	Correct answer	Incorrect answer	Incorrect answer	Correct answer	Correct answer	Correct answer	17	60.71	Satisfactory
Male	18 to 24 years	Middle Region	University student	Non-medical	Unemployed	Three times or more	Yes	Yes	Incorrect answer	Incorrect answer	Correct answer	Correct answer	Correct answer	Correct answer	Correct answer	Correct answer	Correct answer	Incorrect answer	Correct answer	Correct answer	Correct answer	Incorrect answer	Correct answer	Correct answer	Incorrect answer	Correct answer	Correct answer	Correct answer	Incorrect answer	Incorrect answer	Correct answer	Incorrect answer	Incorrect answer	Incorrect answer	Incorrect answer	Incorrect answer	17	60.71	Satisfactory
Male	18 to 24 years	Eastern Region	High school	Non-medical	Unemployed	Three times or more	Yes	No	Incorrect answer	Correct answer	Correct answer	Correct answer	Incorrect answer	Incorrect answer	Correct answer	Correct answer	Correct answer	Incorrect answer	Correct answer	Incorrect answer	Incorrect answer	Correct answer	Incorrect answer	Correct answer	Correct answer	Correct answer	Correct answer	Correct answer	Incorrect answer	Incorrect answer	Correct answer	Incorrect answer	Correct answer	Correct answer	Correct answer	Correct answer	17	60.71	Satisfactory
Male	18 to 24 years	Eastern Region	University student	Non-medical	Unemployed	One time	No	No	Incorrect answer	Incorrect answer	Correct answer	Correct answer	Incorrect answer	Incorrect answer	Correct answer	Correct answer	Incorrect answer	Incorrect answer	Correct answer	Incorrect answer	Correct answer	Correct answer	Correct answer	Correct answer	Correct answer	Correct answer	Incorrect answer	Incorrect answer	Incorrect answer	Incorrect answer	Incorrect answer	Correct answer	Correct answer	Correct answer	Correct answer	Correct answer	17	60.71	Satisfactory
Male	18 to 24 years	Eastern Region	University student	Non-medical	Unemployed	Two times	No	No	Incorrect answer	Incorrect answer	Correct answer	Correct answer	Correct answer	Incorrect answer	Correct answer	Correct answer	Correct answer	Incorrect answer	Incorrect answer	Correct answer	Correct answer	Correct answer	Correct answer	Correct answer	Correct answer	Correct answer	Incorrect answer	Incorrect answer	Incorrect answer	Incorrect answer	Correct answer	Incorrect answer	Incorrect answer	Correct answer	Incorrect answer	Correct answer	17	60.71	Satisfactory
Male	18 to 24 years	Southwest Region	University student	Medical	Unemployed	One time	No	No	Incorrect answer	Incorrect answer	Correct answer	Correct answer	Correct answer	Correct answer	Correct answer	Correct answer	Correct answer	Incorrect answer	Correct answer	Correct answer	Incorrect answer	Correct answer	Correct answer	Correct answer	Correct answer	Incorrect answer	Incorrect answer	Incorrect answer	Incorrect answer	Incorrect answer	Correct answer	Incorrect answer	Incorrect answer	Incorrect answer	Correct answer	Correct answer	17	60.71	Satisfactory
Male	25-29 years	Middle Region	University student	Non-medical	Employed	One time	Yes	No	Incorrect answer	Correct answer	Correct answer	Correct answer	Incorrect answer	Incorrect answer	Correct answer	Correct answer	Incorrect answer	Correct answer	Correct answer	Correct answer	Incorrect answer	Correct answer	Correct answer	Correct answer	Correct answer	Correct answer	Incorrect answer	Incorrect answer	Incorrect answer	Incorrect answer	Correct answer	Correct answer	Incorrect answer	Correct answer	Correct answer	Correct answer	17	60.71	Satisfactory
Male	18 to 24 years	Western Region	Bachelor's degree	Non-medical	Unemployed	One time	Yes	No	Incorrect answer	Correct answer	Correct answer	Correct answer	Incorrect answer	Incorrect answer	Correct answer	Correct answer	Incorrect answer	Correct answer	Correct answer	Correct answer	Correct answer	Correct answer	Correct answer	Correct answer	Correct answer	Correct answer	Incorrect answer	Incorrect answer	Incorrect answer	Correct answer	Incorrect answer	Incorrect answer	Incorrect answer	Correct answer	Correct answer	Correct answer	17	60.71	Satisfactory
Male	30-34 years	Middle Region	Bachelor's degree	Non-medical	Employed	One time	Yes	No	Incorrect answer	Correct answer	Correct answer	Correct answer	Incorrect answer	Incorrect answer	Correct answer	Correct answer	Incorrect answer	Incorrect answer	Correct answer	Correct answer	Correct answer	Correct answer	Correct answer	Incorrect answer	Correct answer	Correct answer	Correct answer	Correct answer	Incorrect answer	Incorrect answer	Correct answer	Incorrect answer	Correct answer	Incorrect answer	Correct answer	Correct answer	17	60.71	Satisfactory
Male	35-39 years	Eastern Region	University student	Non-medical	Employed	One time	Yes	No	Incorrect answer	Correct answer	Correct answer	Correct answer	Correct answer	Correct answer	Correct answer	Correct answer	Correct answer	Incorrect answer	Correct answer	Correct answer	Incorrect answer	Correct answer	Incorrect answer	Correct answer	Correct answer	Correct answer	Incorrect answer	Incorrect answer	Incorrect answer	Incorrect answer	Correct answer	Incorrect answer	Incorrect answer	Correct answer	Correct answer	Correct answer	17	60.71	Satisfactory
Male	35-39 years	Eastern Region	University student	Non-medical	Employed	One time	Yes	No	Incorrect answer	Correct answer	Correct answer	Correct answer	Correct answer	Incorrect answer	Correct answer	Correct answer	Correct answer	Incorrect answer	Correct answer	Correct answer	Correct answer	Incorrect answer	Correct answer	Correct answer	Correct answer	Correct answer	Incorrect answer	Incorrect answer	Incorrect answer	Incorrect answer	Correct answer	Incorrect answer	Correct answer	Incorrect answer	Correct answer	Correct answer	17	60.71	Satisfactory
Female	18 to 24 years	Western Region	University student	Non-medical	Unemployed	One time	Yes	No	Incorrect answer	Correct answer	Correct answer	Correct answer	Correct answer	Correct answer	Correct answer	Correct answer	Correct answer	Incorrect answer	Correct answer	Correct answer	Correct answer	Correct answer	Incorrect answer	Correct answer	Correct answer	Correct answer	Incorrect answer	Incorrect answer	Incorrect answer	Correct answer	Correct answer	Incorrect answer	Incorrect answer	Correct answer	Incorrect answer	Incorrect answer	17	60.71	Satisfactory
Male	35-39 years	Western Region	Diploma	Non-medical	Employed	One time	Yes	No	Incorrect answer	Correct answer	Incorrect answer	Incorrect answer	Incorrect answer	Incorrect answer	Correct answer	Correct answer	Correct answer	Incorrect answer	Correct answer	Correct answer	Incorrect answer	Correct answer	Correct answer	Correct answer	Correct answer	Correct answer	Correct answer	Correct answer	Correct answer	Incorrect answer	Correct answer	Incorrect answer	Correct answer	Incorrect answer	Correct answer	Correct answer	17	60.71	Satisfactory
Male	35-39 years	Western Region	Diploma	Non-medical	Employed	One time	Yes	Yes	Incorrect answer	Incorrect answer	Incorrect answer	Correct answer	Incorrect answer	Correct answer	Correct answer	Correct answer	Incorrect answer	Incorrect answer	Correct answer	Correct answer	Incorrect answer	Correct answer	Correct answer	Correct answer	Correct answer	Incorrect answer	Correct answer	Correct answer	Incorrect answer	Incorrect answer	Correct answer	Incorrect answer	Incorrect answer	Correct answer	Correct answer	Correct answer	17	60.71	Satisfactory
Male	30-34 years	Western Region	Bachelor's degree	Medical	Unemployed	One time	Yes	No	Incorrect answer	Correct answer	Correct answer	Correct answer	Incorrect answer	Incorrect answer	Correct answer	Correct answer	Incorrect answer	Incorrect answer	Correct answer	Correct answer	Correct answer	Correct answer	Correct answer	Correct answer	Incorrect answer	Correct answer	Incorrect answer	Incorrect answer	Incorrect answer	Incorrect answer	Correct answer	Correct answer	Correct answer	Correct answer	Correct answer	Correct answer	17	60.71	Satisfactory
Female	25-29 years	Western Region	Diploma	Non-medical	Employed	Three times or more	Yes	Yes	Incorrect answer	Incorrect answer	Correct answer	Correct answer	Incorrect answer	Correct answer	Correct answer	Correct answer	Correct answer	Incorrect answer	Correct answer	Correct answer	Incorrect answer	Incorrect answer	Correct answer	Correct answer	Correct answer	Correct answer	Incorrect answer	Incorrect answer	Incorrect answer	Correct answer	Correct answer	Incorrect answer	Correct answer	Incorrect answer	Incorrect answer	Correct answer	17	60.71	Satisfactory
Female	25-29 years	Middle Region	Diploma	Non-medical	Employed	One time	No	Yes	Incorrect answer	Incorrect answer	Correct answer	Correct answer	Incorrect answer	Incorrect answer	Correct answer	Correct answer	Correct answer	Incorrect answer	Incorrect answer	Correct answer	Incorrect answer	Correct answer	Correct answer	Correct answer	Correct answer	Correct answer	Incorrect answer	Incorrect answer	Incorrect answer	Incorrect answer	Correct answer	Incorrect answer	Correct answer	Correct answer	Correct answer	Correct answer	17	60.71	Satisfactory
Female	30-34 years	Southwest Region	University student	Non-medical	Employed	Two times	Yes	Yes	Incorrect answer	Incorrect answer	Correct answer	Correct answer	Incorrect answer	Incorrect answer	Correct answer	Correct answer	Incorrect answer	Incorrect answer	Correct answer	Correct answer	Correct answer	Correct answer	Correct answer	Correct answer	Correct answer	Correct answer	Incorrect answer	Incorrect answer	Correct answer	Incorrect answer	Incorrect answer	Incorrect answer	Incorrect answer	Correct answer	Correct answer	Correct answer	17	60.71	Satisfactory
Female	18 to 24 years	Western Region	University student	Non-medical	Unemployed	Three times or more	Yes	No	Incorrect answer	Incorrect answer	Correct answer	Correct answer	Correct answer	Correct answer	Correct answer	Correct answer	Incorrect answer	Incorrect answer	Correct answer	Correct answer	Correct answer	Incorrect answer	Correct answer	Correct answer	Correct answer	Correct answer	Incorrect answer	Incorrect answer	Incorrect answer	Incorrect answer	Incorrect answer	Incorrect answer	Incorrect answer	Correct answer	Correct answer	Correct answer	17	60.71	Satisfactory
Male	25-29 years	Middle Region	High school	Medical	Unemployed	Two times	No	No	Incorrect answer	Correct answer	Incorrect answer	Correct answer	Correct answer	Correct answer	Correct answer	Correct answer	Incorrect answer	Correct answer	Incorrect answer	Correct answer	Correct answer	Incorrect answer	Correct answer	Correct answer	Correct answer	Incorrect answer	Incorrect answer	Incorrect answer	Correct answer	Incorrect answer	Correct answer	Correct answer	Correct answer	Correct answer	Incorrect answer	Correct answer	17	60.71	Satisfactory
Female	25-29 years	Middle Region	Diploma	Medical	Unemployed	One time	No	Yes	Incorrect answer	Correct answer	Correct answer	Correct answer	Incorrect answer	Incorrect answer	Correct answer	Correct answer	Correct answer	Incorrect answer	Correct answer	Correct answer	Correct answer	Correct answer	Incorrect answer	Incorrect answer	Incorrect answer	Incorrect answer	Correct answer	Correct answer	Correct answer	Correct answer	Correct answer	Incorrect answer	Incorrect answer	Correct answer	Correct answer	Correct answer	17	60.71	Satisfactory
Male	25-29 years	Middle Region	University student	Non-medical	Employed	Three times or more	Yes	Yes	Incorrect answer	Incorrect answer	Incorrect answer	Correct answer	Incorrect answer	Correct answer	Correct answer	Correct answer	Correct answer	Incorrect answer	Correct answer	Incorrect answer	Incorrect answer	Correct answer	Correct answer	Correct answer	Correct answer	Correct answer	Incorrect answer	Incorrect answer	Incorrect answer	Correct answer	Incorrect answer	Correct answer	Correct answer	Correct answer	Correct answer	Correct answer	18	64.29	Satisfactory
Male	18 to 24 years	Eastern Region	University student	Non-medical	Unemployed	One time	No	No	Incorrect answer	Incorrect answer	Correct answer	Correct answer	Incorrect answer	Incorrect answer	Correct answer	Correct answer	Correct answer	Incorrect answer	Correct answer	Correct answer	Correct answer	Correct answer	Correct answer	Correct answer	Incorrect answer	Correct answer	Incorrect answer	Incorrect answer	Incorrect answer	Correct answer	Incorrect answer	Incorrect answer	Correct answer	Correct answer	Correct answer	Correct answer	18	64.29	Satisfactory
Male	25-29 years	Middle Region	Bachelor's degree	Non-medical	Employed	Three times or more	Yes	No	Incorrect answer	Incorrect answer	Correct answer	Correct answer	Correct answer	Correct answer	Incorrect answer	Correct answer	Correct answer	Incorrect answer	Correct answer	Correct answer	Incorrect answer	Correct answer	Correct answer	Correct answer	Correct answer	Correct answer	Incorrect answer	Incorrect answer	Incorrect answer	Incorrect answer	Correct answer	Incorrect answer	Correct answer	Incorrect answer	Correct answer	Correct answer	18	64.29	Satisfactory
Male	40-44 years	Southwest Region	University student	Non-medical	Employed	Three times or more	Yes	No	Incorrect answer	Incorrect answer	Correct answer	Correct answer	Correct answer	Correct answer	Correct answer	Correct answer	Incorrect answer	Incorrect answer	Correct answer	Correct answer	Correct answer	Incorrect answer	Incorrect answer	Correct answer	Correct answer	Correct answer	Incorrect answer	Incorrect answer	Incorrect answer	Incorrect answer	Correct answer	Correct answer	Correct answer	Incorrect answer	Correct answer	Correct answer	18	64.29	Satisfactory
Male	18 to 24 years	Middle Region	University student	Non-medical	Unemployed	One time	Yes	No	Incorrect answer	Correct answer	Correct answer	Correct answer	Correct answer	Correct answer	Correct answer	Correct answer	Correct answer	Incorrect answer	Correct answer	Correct answer	Correct answer	Incorrect answer	Incorrect answer	Correct answer	Correct answer	Correct answer	Incorrect answer	Incorrect answer	Correct answer	Incorrect answer	Correct answer	Incorrect answer	Incorrect answer	Correct answer	Correct answer	Correct answer	18	64.29	Satisfactory
Male	18 to 24 years	Southwest Region	University student	Non-medical	Unemployed	Two times	Yes	Yes	Incorrect answer	Correct answer	Correct answer	Correct answer	Correct answer	Correct answer	Correct answer	Correct answer	Correct answer	Incorrect answer	Correct answer	Correct answer	Correct answer	Incorrect answer	Correct answer	Correct answer	Correct answer	Correct answer	Incorrect answer	Incorrect answer	Incorrect answer	Incorrect answer	Correct answer	Incorrect answer	Correct answer	Correct answer	Incorrect answer	Correct answer	18	64.29	Satisfactory
Male	35-39 years	Southwest Region	High school	Medical	Employed	Two times	Yes	No	Correct answer	Incorrect answer	Incorrect answer	Correct answer	Correct answer	Correct answer	Correct answer	Correct answer	Correct answer	Incorrect answer	Incorrect answer	Correct answer	Correct answer	Correct answer	Correct answer	Correct answer	Correct answer	Incorrect answer	Incorrect answer	Incorrect answer	Incorrect answer	Correct answer	Incorrect answer	Incorrect answer	Correct answer	Correct answer	Correct answer	Incorrect answer	18	64.29	Satisfactory
Male	30-34 years	Middle Region	Bachelor's degree	Non-medical	Employed	Three times or more	Yes	No	Incorrect answer	Correct answer	Correct answer	Correct answer	Incorrect answer	Incorrect answer	Correct answer	Correct answer	Incorrect answer	Correct answer	Correct answer	Correct answer	Incorrect answer	Correct answer	Incorrect answer	Correct answer	Correct answer	Correct answer	Correct answer	Correct answer	Incorrect answer	Incorrect answer	Incorrect answer	Correct answer	Correct answer	Correct answer	Correct answer	Correct answer	18	64.29	Satisfactory
Male	35-39 years	Western Region	Bachelor's degree	Non-medical	Employed	Two times	Yes	No	Incorrect answer	Incorrect answer	Correct answer	Correct answer	Correct answer	Correct answer	Correct answer	Correct answer	Incorrect answer	Incorrect answer	Correct answer	Correct answer	Correct answer	Correct answer	Correct answer	Correct answer	Correct answer	Correct answer	Incorrect answer	Incorrect answer	Incorrect answer	Incorrect answer	Correct answer	Incorrect answer	Correct answer	Incorrect answer	Incorrect answer	Correct answer	18	64.29	Satisfactory
Female	40-44 years	Eastern Region	Diploma	Non-medical	Employed	Three times or more	Yes	Yes	Incorrect answer	Correct answer	Correct answer	Incorrect answer	Incorrect answer	Correct answer	Correct answer	Correct answer	Correct answer	Incorrect answer	Correct answer	Correct answer	Incorrect answer	Correct answer	Correct answer	Correct answer	Correct answer	Correct answer	Incorrect answer	Incorrect answer	Incorrect answer	Correct answer	Correct answer	Correct answer	Incorrect answer	Correct answer	Correct answer	Correct answer	18	64.29	Satisfactory
Male	35-39 years	Middle Region	Diploma	Non-medical	Employed	One time	Yes	No	Incorrect answer	Incorrect answer	Correct answer	Correct answer	Incorrect answer	Incorrect answer	Correct answer	Correct answer	Correct answer	Incorrect answer	Incorrect answer	Correct answer	Correct answer	Incorrect answer	Incorrect answer	Correct answer	Correct answer	Correct answer	Incorrect answer	Incorrect answer	Incorrect answer	Correct answer	Correct answer	Correct answer	Correct answer	Correct answer	Correct answer	Correct answer	18	64.29	Satisfactory
Male	40-44 years	Eastern Region	Bachelor's degree	Non-medical	Employed	One time	Yes	Yes	Incorrect answer	Correct answer	Correct answer	Correct answer	Correct answer	Correct answer	Correct answer	Correct answer	Correct answer	Incorrect answer	Correct answer	Incorrect answer	Correct answer	Correct answer	Correct answer	Correct answer	Correct answer	Correct answer	Incorrect answer	Incorrect answer	Incorrect answer	Incorrect answer	Correct answer	Incorrect answer	Incorrect answer	Correct answer	Correct answer	Correct answer	18	64.29	Satisfactory
Male	30-34 years	Southwest Region	Bachelor's degree	Non-medical	Employed	Three times or more	Yes	Yes	Incorrect answer	Correct answer	Correct answer	Correct answer	Correct answer	Correct answer	Correct answer	Correct answer	Correct answer	Incorrect answer	Correct answer	Correct answer	Correct answer	Incorrect answer	Incorrect answer	Correct answer	Correct answer	Correct answer	Incorrect answer	Incorrect answer	Incorrect answer	Incorrect answer	Correct answer	Incorrect answer	Correct answer	Correct answer	Correct answer	Correct answer	18	64.29	Satisfactory
Female	25-29 years	Southwest Region	Bachelor's degree	Non-medical	Employed	Three times or more	Yes	No	Incorrect answer	Incorrect answer	Correct answer	Correct answer	Incorrect answer	Correct answer	Correct answer	Correct answer	Correct answer	Incorrect answer	Incorrect answer	Correct answer	Correct answer	Incorrect answer	Incorrect answer	Correct answer	Correct answer	Correct answer	Incorrect answer	Incorrect answer	Incorrect answer	Incorrect answer	Correct answer	Correct answer	Correct answer	Correct answer	Correct answer	Correct answer	18	64.29	Satisfactory
Female	30-34 years	Eastern Region	Bachelor's degree	Non-medical	Employed	Three times or more	Yes	No	Incorrect answer	Correct answer	Correct answer	Correct answer	Correct answer	Correct answer	Correct answer	Correct answer	Incorrect answer	Incorrect answer	Correct answer	Correct answer	Incorrect answer	Correct answer	Correct answer	Correct answer	Incorrect answer	Correct answer	Correct answer	Correct answer	Incorrect answer	Incorrect answer	Correct answer	Incorrect answer	Correct answer	Correct answer	Incorrect answer	Correct answer	18	64.29	Satisfactory
Female	18 to 24 years	Western Region	University student	Medical	Unemployed	Two times	Yes	Yes	Incorrect answer	Incorrect answer	Incorrect answer	Correct answer	Incorrect answer	Incorrect answer	Correct answer	Correct answer	Correct answer	Correct answer	Correct answer	Correct answer	Correct answer	Correct answer	Correct answer	Correct answer	Correct answer	Correct answer	Incorrect answer	Incorrect answer	Incorrect answer	Incorrect answer	Correct answer	Incorrect answer	Incorrect answer	Correct answer	Correct answer	Correct answer	18	64.29	Satisfactory
Female	25-29 years	Western Region	Bachelor's degree	Non-medical	Employed	One time	Yes	Yes	Incorrect answer	Incorrect answer	Correct answer	Correct answer	Incorrect answer	Incorrect answer	Correct answer	Correct answer	Correct answer	Correct answer	Correct answer	Correct answer	Incorrect answer	Correct answer	Correct answer	Correct answer	Correct answer	Correct answer	Incorrect answer	Incorrect answer	Incorrect answer	Incorrect answer	Correct answer	Correct answer	Incorrect answer	Correct answer	Correct answer	Incorrect answer	18	64.29	Satisfactory
Female	25-29 years	Middle Region	High school	Medical	Unemployed	One time	No	No	Incorrect answer	Correct answer	Correct answer	Correct answer	Incorrect answer	Correct answer	Correct answer	Correct answer	Incorrect answer	Correct answer	Correct answer	Correct answer	Correct answer	Correct answer	Correct answer	Correct answer	Incorrect answer	Correct answer	Incorrect answer	Incorrect answer	Correct answer	Correct answer	Correct answer	Incorrect answer	Incorrect answer	Correct answer	Incorrect answer	Correct answer	18	64.29	Satisfactory
Female	30-34 years	Northern Region	Diploma	Medical	Unemployed	Three times or more	No	No	Incorrect answer	Correct answer	Correct answer	Correct answer	Incorrect answer	Incorrect answer	Correct answer	Correct answer	Incorrect answer	Correct answer	Incorrect answer	Correct answer	Correct answer	Incorrect answer	Incorrect answer	Correct answer	Correct answer	Correct answer	Correct answer	Correct answer	Incorrect answer	Correct answer	Incorrect answer	Correct answer	Correct answer	Correct answer	Correct answer	Correct answer	18	64.29	Satisfactory
Male	25-29 years	Western Region	University student	Medical	Unemployed	Two times	No	No	Incorrect answer	Correct answer	Incorrect answer	Correct answer	Correct answer	Incorrect answer	Correct answer	Correct answer	Correct answer	Correct answer	Correct answer	Correct answer	Correct answer	Correct answer	Correct answer	Correct answer	Incorrect answer	Incorrect answer	Incorrect answer	Incorrect answer	Correct answer	Correct answer	Incorrect answer	Correct answer	Incorrect answer	Correct answer	Correct answer	Correct answer	18	64.29	Satisfactory
Female	25-29 years	Middle Region	High school	Medical	Unemployed	Two times	No	No	Incorrect answer	Incorrect answer	Incorrect answer	Correct answer	Incorrect answer	Correct answer	Correct answer	Incorrect answer	Incorrect answer	Incorrect answer	Incorrect answer	Incorrect answer	Correct answer	Incorrect answer	Correct answer	Correct answer	Incorrect answer	Correct answer	Correct answer	Correct answer	Correct answer	Correct answer	Correct answer	Correct answer	Correct answer	Correct answer	Correct answer	Correct answer	18	64.29	Satisfactory
Female	30-34 years	Northern Region	Diploma	Medical	Employed	Three times or more	No	No	Incorrect answer	Incorrect answer	Correct answer	Correct answer	Incorrect answer	Incorrect answer	Correct answer	Incorrect answer	Incorrect answer	Incorrect answer	Correct answer	Correct answer	Incorrect answer	Correct answer	Correct answer	Correct answer	Incorrect answer	Correct answer	Correct answer	Correct answer	Correct answer	Incorrect answer	Correct answer	Incorrect answer	Correct answer	Correct answer	Correct answer	Correct answer	18	64.29	Satisfactory
Female	30-34 years	Middle Region	High school	Medical	Employed	Two times	No	No	Incorrect answer	Incorrect answer	Correct answer	Incorrect answer	Incorrect answer	Incorrect answer	Correct answer	Correct answer	Incorrect answer	Correct answer	Incorrect answer	Correct answer	Correct answer	Correct answer	Correct answer	Correct answer	Correct answer	Correct answer	Incorrect answer	Incorrect answer	Correct answer	Correct answer	Correct answer	Correct answer	Correct answer	Incorrect answer	Incorrect answer	Correct answer	18	64.29	Satisfactory
Female	18 to 24 years	Middle Region	High school	Medical	Unemployed	Two times	No	No	Incorrect answer	Correct answer	Correct answer	Correct answer	Correct answer	Correct answer	Correct answer	Incorrect answer	Incorrect answer	Incorrect answer	Incorrect answer	Correct answer	Correct answer	Correct answer	Correct answer	Correct answer	Incorrect answer	Incorrect answer	Incorrect answer	Incorrect answer	Correct answer	Correct answer	Correct answer	Correct answer	Correct answer	Correct answer	Correct answer	Correct answer	18	64.29	Satisfactory
Female	30-34 years	Western Region	Bachelor's degree	Non-medical	Employed	Three times or more	No	Yes	Incorrect answer	Correct answer	Correct answer	Correct answer	Correct answer	Incorrect answer	Correct answer	Correct answer	Correct answer	Incorrect answer	Incorrect answer	Correct answer	Incorrect answer	Correct answer	Correct answer	Correct answer	Correct answer	Correct answer	Correct answer	Correct answer	Incorrect answer	Incorrect answer	Correct answer	Incorrect answer	Incorrect answer	Correct answer	Correct answer	Correct answer	18	64.29	Satisfactory
Female	25-29 years	Middle Region	High school	Medical	Unemployed	One time	No	No	Incorrect answer	Correct answer	Correct answer	Correct answer	Incorrect answer	Correct answer	Correct answer	Correct answer	Incorrect answer	Correct answer	Correct answer	Correct answer	Correct answer	Correct answer	Correct answer	Correct answer	Incorrect answer	Correct answer	Incorrect answer	Incorrect answer	Correct answer	Correct answer	Correct answer	Incorrect answer	Incorrect answer	Correct answer	Incorrect answer	Correct answer	18	64.29	Satisfactory
Female	30-34 years	Northern Region	Diploma	Medical	Unemployed	Three times or more	No	No	Incorrect answer	Correct answer	Correct answer	Correct answer	Incorrect answer	Incorrect answer	Correct answer	Correct answer	Incorrect answer	Correct answer	Incorrect answer	Correct answer	Correct answer	Incorrect answer	Incorrect answer	Correct answer	Correct answer	Correct answer	Correct answer	Correct answer	Incorrect answer	Correct answer	Incorrect answer	Correct answer	Correct answer	Correct answer	Correct answer	Correct answer	18	64.29	Satisfactory
Male	25-29 years	Western Region	University student	Medical	Unemployed	Two times	No	No	Incorrect answer	Correct answer	Incorrect answer	Correct answer	Correct answer	Incorrect answer	Correct answer	Correct answer	Correct answer	Correct answer	Correct answer	Correct answer	Correct answer	Correct answer	Correct answer	Correct answer	Incorrect answer	Incorrect answer	Incorrect answer	Incorrect answer	Correct answer	Correct answer	Incorrect answer	Correct answer	Incorrect answer	Correct answer	Correct answer	Correct answer	18	64.29	Satisfactory
Female	25-29 years	Middle Region	High school	Medical	Unemployed	Two times	No	No	Incorrect answer	Incorrect answer	Incorrect answer	Correct answer	Incorrect answer	Correct answer	Correct answer	Incorrect answer	Incorrect answer	Incorrect answer	Incorrect answer	Incorrect answer	Correct answer	Incorrect answer	Correct answer	Correct answer	Incorrect answer	Correct answer	Correct answer	Correct answer	Correct answer	Correct answer	Correct answer	Correct answer	Correct answer	Correct answer	Correct answer	Correct answer	18	64.29	Satisfactory
Female	30-34 years	Northern Region	Diploma	Medical	Employed	Three times or more	No	No	Incorrect answer	Incorrect answer	Correct answer	Correct answer	Incorrect answer	Incorrect answer	Correct answer	Incorrect answer	Incorrect answer	Incorrect answer	Correct answer	Correct answer	Incorrect answer	Correct answer	Correct answer	Correct answer	Incorrect answer	Correct answer	Correct answer	Correct answer	Correct answer	Incorrect answer	Correct answer	Incorrect answer	Correct answer	Correct answer	Correct answer	Correct answer	18	64.29	Satisfactory
Female	30-34 years	Middle Region	High school	Medical	Employed	Two times	No	No	Incorrect answer	Incorrect answer	Correct answer	Incorrect answer	Incorrect answer	Incorrect answer	Correct answer	Correct answer	Incorrect answer	Correct answer	Incorrect answer	Correct answer	Correct answer	Correct answer	Correct answer	Correct answer	Correct answer	Correct answer	Incorrect answer	Incorrect answer	Correct answer	Correct answer	Correct answer	Correct answer	Correct answer	Incorrect answer	Incorrect answer	Correct answer	18	64.29	Satisfactory
Female	18 to 24 years	Middle Region	High school	Medical	Unemployed	Two times	No	No	Incorrect answer	Correct answer	Correct answer	Correct answer	Correct answer	Correct answer	Correct answer	Incorrect answer	Incorrect answer	Incorrect answer	Incorrect answer	Correct answer	Correct answer	Correct answer	Correct answer	Correct answer	Incorrect answer	Incorrect answer	Incorrect answer	Incorrect answer	Correct answer	Correct answer	Correct answer	Correct answer	Correct answer	Correct answer	Correct answer	Correct answer	18	64.29	Satisfactory
Female	30-34 years	Western Region	Bachelor's degree	Non-medical	Employed	Three times or more	No	Yes	Incorrect answer	Correct answer	Correct answer	Correct answer	Correct answer	Incorrect answer	Correct answer	Correct answer	Correct answer	Incorrect answer	Incorrect answer	Correct answer	Incorrect answer	Correct answer	Correct answer	Correct answer	Correct answer	Correct answer	Correct answer	Correct answer	Incorrect answer	Incorrect answer	Correct answer	Incorrect answer	Incorrect answer	Correct answer	Correct answer	Correct answer	18	64.29	Satisfactory
Male	25-29 years	Middle Region	University student	Non-medical	Employed	Three times or more	Yes	Yes	Incorrect answer	Incorrect answer	Incorrect answer	Correct answer	Incorrect answer	Correct answer	Correct answer	Correct answer	Correct answer	Incorrect answer	Correct answer	Incorrect answer	Incorrect answer	Correct answer	Correct answer	Correct answer	Correct answer	Correct answer	Incorrect answer	Incorrect answer	Incorrect answer	Correct answer	Incorrect answer	Correct answer	Correct answer	Correct answer	Correct answer	Correct answer	18	64.29	Satisfactory
Male	18 to 24 years	Eastern Region	University student	Non-medical	Unemployed	One time	No	No	Incorrect answer	Incorrect answer	Correct answer	Correct answer	Incorrect answer	Incorrect answer	Correct answer	Correct answer	Correct answer	Incorrect answer	Correct answer	Correct answer	Correct answer	Correct answer	Correct answer	Correct answer	Incorrect answer	Correct answer	Incorrect answer	Incorrect answer	Incorrect answer	Correct answer	Incorrect answer	Incorrect answer	Correct answer	Correct answer	Correct answer	Correct answer	18	64.29	Satisfactory
Male	25-29 years	Middle Region	Bachelor's degree	Non-medical	Employed	Three times or more	Yes	No	Incorrect answer	Incorrect answer	Correct answer	Correct answer	Correct answer	Correct answer	Incorrect answer	Correct answer	Correct answer	Incorrect answer	Correct answer	Correct answer	Incorrect answer	Correct answer	Correct answer	Correct answer	Correct answer	Correct answer	Incorrect answer	Incorrect answer	Incorrect answer	Incorrect answer	Correct answer	Incorrect answer	Correct answer	Incorrect answer	Correct answer	Correct answer	18	64.29	Satisfactory
Male	40-44 years	Southwest Region	University student	Non-medical	Employed	Three times or more	Yes	No	Incorrect answer	Incorrect answer	Correct answer	Correct answer	Correct answer	Correct answer	Correct answer	Correct answer	Incorrect answer	Incorrect answer	Correct answer	Correct answer	Correct answer	Incorrect answer	Incorrect answer	Correct answer	Correct answer	Correct answer	Incorrect answer	Incorrect answer	Incorrect answer	Incorrect answer	Correct answer	Correct answer	Correct answer	Incorrect answer	Correct answer	Correct answer	18	64.29	Satisfactory
Male	18 to 24 years	Middle Region	University student	Non-medical	Unemployed	One time	Yes	No	Incorrect answer	Correct answer	Correct answer	Correct answer	Correct answer	Correct answer	Correct answer	Correct answer	Correct answer	Incorrect answer	Correct answer	Correct answer	Correct answer	Incorrect answer	Incorrect answer	Correct answer	Correct answer	Correct answer	Incorrect answer	Incorrect answer	Correct answer	Incorrect answer	Correct answer	Incorrect answer	Incorrect answer	Correct answer	Correct answer	Correct answer	18	64.29	Satisfactory
Male	18 to 24 years	Southwest Region	University student	Non-medical	Unemployed	Two times	Yes	Yes	Incorrect answer	Correct answer	Correct answer	Correct answer	Correct answer	Correct answer	Correct answer	Correct answer	Correct answer	Incorrect answer	Correct answer	Correct answer	Correct answer	Incorrect answer	Correct answer	Correct answer	Correct answer	Correct answer	Incorrect answer	Incorrect answer	Incorrect answer	Incorrect answer	Correct answer	Incorrect answer	Correct answer	Correct answer	Incorrect answer	Correct answer	18	64.29	Satisfactory
Male	35-39 years	Southwest Region	High school	Medical	Employed	Two times	Yes	No	Correct answer	Incorrect answer	Incorrect answer	Correct answer	Correct answer	Correct answer	Correct answer	Correct answer	Correct answer	Incorrect answer	Incorrect answer	Correct answer	Correct answer	Correct answer	Correct answer	Correct answer	Correct answer	Incorrect answer	Incorrect answer	Incorrect answer	Incorrect answer	Correct answer	Incorrect answer	Incorrect answer	Correct answer	Correct answer	Correct answer	Incorrect answer	18	64.29	Satisfactory
Male	30-34 years	Middle Region	Bachelor's degree	Non-medical	Employed	Three times or more	Yes	No	Incorrect answer	Correct answer	Correct answer	Correct answer	Incorrect answer	Incorrect answer	Correct answer	Correct answer	Incorrect answer	Correct answer	Correct answer	Correct answer	Incorrect answer	Correct answer	Incorrect answer	Correct answer	Correct answer	Correct answer	Correct answer	Correct answer	Incorrect answer	Incorrect answer	Incorrect answer	Correct answer	Correct answer	Correct answer	Correct answer	Correct answer	18	64.29	Satisfactory
Male	35-39 years	Western Region	Bachelor's degree	Non-medical	Employed	Two times	Yes	No	Incorrect answer	Incorrect answer	Correct answer	Correct answer	Correct answer	Correct answer	Correct answer	Correct answer	Incorrect answer	Incorrect answer	Correct answer	Correct answer	Correct answer	Correct answer	Correct answer	Correct answer	Correct answer	Correct answer	Incorrect answer	Incorrect answer	Incorrect answer	Incorrect answer	Correct answer	Incorrect answer	Correct answer	Incorrect answer	Incorrect answer	Correct answer	18	64.29	Satisfactory
Female	40-44 years	Eastern Region	Diploma	Non-medical	Employed	Three times or more	Yes	Yes	Incorrect answer	Correct answer	Correct answer	Incorrect answer	Incorrect answer	Correct answer	Correct answer	Correct answer	Correct answer	Incorrect answer	Correct answer	Correct answer	Incorrect answer	Correct answer	Correct answer	Correct answer	Correct answer	Correct answer	Incorrect answer	Incorrect answer	Incorrect answer	Correct answer	Correct answer	Correct answer	Incorrect answer	Correct answer	Correct answer	Correct answer	18	64.29	Satisfactory
Male	35-39 years	Middle Region	Diploma	Non-medical	Employed	One time	Yes	No	Incorrect answer	Incorrect answer	Correct answer	Correct answer	Incorrect answer	Incorrect answer	Correct answer	Correct answer	Correct answer	Incorrect answer	Incorrect answer	Correct answer	Correct answer	Incorrect answer	Incorrect answer	Correct answer	Correct answer	Correct answer	Incorrect answer	Incorrect answer	Incorrect answer	Correct answer	Correct answer	Correct answer	Correct answer	Correct answer	Correct answer	Correct answer	18	64.29	Satisfactory
Male	40-44 years	Eastern Region	Bachelor's degree	Non-medical	Employed	One time	Yes	Yes	Incorrect answer	Correct answer	Correct answer	Correct answer	Correct answer	Correct answer	Correct answer	Correct answer	Correct answer	Incorrect answer	Correct answer	Incorrect answer	Correct answer	Correct answer	Correct answer	Correct answer	Correct answer	Correct answer	Incorrect answer	Incorrect answer	Incorrect answer	Incorrect answer	Correct answer	Incorrect answer	Incorrect answer	Correct answer	Correct answer	Correct answer	18	64.29	Satisfactory
Male	30-34 years	Southwest Region	Bachelor's degree	Non-medical	Employed	Three times or more	Yes	Yes	Incorrect answer	Correct answer	Correct answer	Correct answer	Correct answer	Correct answer	Correct answer	Correct answer	Correct answer	Incorrect answer	Correct answer	Correct answer	Correct answer	Incorrect answer	Incorrect answer	Correct answer	Correct answer	Correct answer	Incorrect answer	Incorrect answer	Incorrect answer	Incorrect answer	Correct answer	Incorrect answer	Correct answer	Correct answer	Correct answer	Correct answer	18	64.29	Satisfactory
Female	25-29 years	Southwest Region	Bachelor's degree	Non-medical	Employed	Three times or more	Yes	No	Incorrect answer	Incorrect answer	Correct answer	Correct answer	Incorrect answer	Correct answer	Correct answer	Correct answer	Correct answer	Incorrect answer	Incorrect answer	Correct answer	Correct answer	Incorrect answer	Incorrect answer	Correct answer	Correct answer	Correct answer	Incorrect answer	Incorrect answer	Incorrect answer	Incorrect answer	Correct answer	Correct answer	Correct answer	Correct answer	Correct answer	Correct answer	18	64.29	Satisfactory
Female	30-34 years	Eastern Region	Bachelor's degree	Non-medical	Employed	Three times or more	Yes	No	Incorrect answer	Correct answer	Correct answer	Correct answer	Correct answer	Correct answer	Correct answer	Correct answer	Incorrect answer	Incorrect answer	Correct answer	Correct answer	Incorrect answer	Correct answer	Correct answer	Correct answer	Incorrect answer	Correct answer	Correct answer	Correct answer	Incorrect answer	Incorrect answer	Correct answer	Incorrect answer	Correct answer	Correct answer	Incorrect answer	Correct answer	18	64.29	Satisfactory
Female	18 to 24 years	Western Region	University student	Medical	Unemployed	Two times	Yes	Yes	Incorrect answer	Incorrect answer	Incorrect answer	Correct answer	Incorrect answer	Incorrect answer	Correct answer	Correct answer	Correct answer	Correct answer	Correct answer	Correct answer	Correct answer	Correct answer	Correct answer	Correct answer	Correct answer	Correct answer	Incorrect answer	Incorrect answer	Incorrect answer	Incorrect answer	Correct answer	Incorrect answer	Incorrect answer	Correct answer	Correct answer	Correct answer	18	64.29	Satisfactory
Female	25-29 years	Western Region	Bachelor's degree	Non-medical	Employed	One time	Yes	Yes	Incorrect answer	Incorrect answer	Correct answer	Correct answer	Incorrect answer	Incorrect answer	Correct answer	Correct answer	Correct answer	Correct answer	Correct answer	Correct answer	Incorrect answer	Correct answer	Correct answer	Correct answer	Correct answer	Correct answer	Incorrect answer	Incorrect answer	Incorrect answer	Incorrect answer	Correct answer	Correct answer	Incorrect answer	Correct answer	Correct answer	Incorrect answer	18	64.29	Satisfactory
Female	25-29 years	Middle Region	High school	Medical	Unemployed	Two times	No	No	Incorrect answer	Incorrect answer	Incorrect answer	Correct answer	Incorrect answer	Correct answer	Correct answer	Incorrect answer	Incorrect answer	Incorrect answer	Incorrect answer	Incorrect answer	Correct answer	Incorrect answer	Correct answer	Correct answer	Incorrect answer	Correct answer	Correct answer	Correct answer	Correct answer	Correct answer	Correct answer	Correct answer	Correct answer	Correct answer	Correct answer	Correct answer	18	64.29	Satisfactory
Female	30-34 years	Northern Region	Diploma	Medical	Employed	Three times or more	No	No	Incorrect answer	Incorrect answer	Correct answer	Correct answer	Incorrect answer	Incorrect answer	Correct answer	Incorrect answer	Incorrect answer	Incorrect answer	Correct answer	Correct answer	Incorrect answer	Correct answer	Correct answer	Correct answer	Incorrect answer	Correct answer	Correct answer	Correct answer	Correct answer	Incorrect answer	Correct answer	Incorrect answer	Correct answer	Correct answer	Correct answer	Correct answer	18	64.29	Satisfactory
Female	30-34 years	Middle Region	High school	Medical	Employed	Two times	No	No	Incorrect answer	Incorrect answer	Correct answer	Incorrect answer	Incorrect answer	Incorrect answer	Correct answer	Correct answer	Incorrect answer	Correct answer	Incorrect answer	Correct answer	Correct answer	Correct answer	Correct answer	Correct answer	Correct answer	Correct answer	Incorrect answer	Incorrect answer	Correct answer	Correct answer	Correct answer	Correct answer	Correct answer	Incorrect answer	Incorrect answer	Correct answer	18	64.29	Satisfactory
Female	18 to 24 years	Middle Region	High school	Medical	Unemployed	Two times	No	No	Incorrect answer	Correct answer	Correct answer	Correct answer	Correct answer	Correct answer	Correct answer	Incorrect answer	Incorrect answer	Incorrect answer	Incorrect answer	Correct answer	Correct answer	Correct answer	Correct answer	Correct answer	Incorrect answer	Incorrect answer	Incorrect answer	Incorrect answer	Correct answer	Correct answer	Correct answer	Correct answer	Correct answer	Correct answer	Correct answer	Correct answer	18	64.29	Satisfactory
Female	30-34 years	Western Region	Bachelor's degree	Non-medical	Employed	Three times or more	No	Yes	Incorrect answer	Correct answer	Correct answer	Correct answer	Correct answer	Incorrect answer	Correct answer	Correct answer	Correct answer	Incorrect answer	Incorrect answer	Correct answer	Incorrect answer	Correct answer	Correct answer	Correct answer	Correct answer	Correct answer	Correct answer	Correct answer	Incorrect answer	Incorrect answer	Correct answer	Incorrect answer	Incorrect answer	Correct answer	Correct answer	Correct answer	18	64.29	Satisfactory
Female	25-29 years	Middle Region	High school	Medical	Unemployed	One time	No	No	Incorrect answer	Correct answer	Correct answer	Correct answer	Incorrect answer	Correct answer	Correct answer	Correct answer	Incorrect answer	Correct answer	Correct answer	Correct answer	Correct answer	Correct answer	Correct answer	Correct answer	Incorrect answer	Correct answer	Incorrect answer	Incorrect answer	Correct answer	Correct answer	Correct answer	Incorrect answer	Incorrect answer	Correct answer	Incorrect answer	Correct answer	18	64.29	Satisfactory
Female	30-34 years	Southwest Region	Bachelor's degree	Non-medical	Employed	One time	Yes	Yes	Incorrect answer	Correct answer	Correct answer	Correct answer	Correct answer	Correct answer	Correct answer	Correct answer	Correct answer	Correct answer	Incorrect answer	Correct answer	Correct answer	Correct answer	Correct answer	Correct answer	Correct answer	Correct answer	Incorrect answer	Incorrect answer	Incorrect answer	Incorrect answer	Correct answer	Incorrect answer	Incorrect answer	Correct answer	Correct answer	Correct answer	19	67.86	Satisfactory
Male	30-34 years	Middle Region	Diploma	Non-medical	Employed	Three times or more	Yes	Yes	Incorrect answer	Incorrect answer	Correct answer	Correct answer	Correct answer	Correct answer	Correct answer	Correct answer	Correct answer	Incorrect answer	Correct answer	Correct answer	Incorrect answer	Incorrect answer	Correct answer	Correct answer	Correct answer	Correct answer	Incorrect answer	Incorrect answer	Incorrect answer	Incorrect answer	Correct answer	Incorrect answer	Correct answer	Correct answer	Correct answer	Correct answer	19	67.86	Satisfactory
Male	25-29 years	Eastern Region	Bachelor's degree	Non-medical	Employed	One time	Yes	Yes	Incorrect answer	Incorrect answer	Correct answer	Correct answer	Correct answer	Correct answer	Correct answer	Incorrect answer	Correct answer	Correct answer	Correct answer	Correct answer	Incorrect answer	Correct answer	Correct answer	Correct answer	Correct answer	Correct answer	Incorrect answer	Incorrect answer	Incorrect answer	Incorrect answer	Correct answer	Correct answer	Correct answer	Incorrect answer	Correct answer	Incorrect answer	19	67.86	Satisfactory
Male	30-34 years	Middle Region	Bachelor's degree	Non-medical	Employed	One time	Yes	No	Incorrect answer	Incorrect answer	Incorrect answer	Correct answer	Incorrect answer	Correct answer	Correct answer	Correct answer	Incorrect answer	Incorrect answer	Correct answer	Correct answer	Incorrect answer	Correct answer	Correct answer	Correct answer	Correct answer	Correct answer	Correct answer	Correct answer	Incorrect answer	Incorrect answer	Correct answer	Incorrect answer	Correct answer	Correct answer	Correct answer	Correct answer	19	67.86	Satisfactory
Male	25-29 years	Eastern Region	University student	Non-medical	Employed	One time	Yes	Yes	Incorrect answer	Incorrect answer	Correct answer	Correct answer	Correct answer	Correct answer	Correct answer	Correct answer	Correct answer	Correct answer	Correct answer	Correct answer	Incorrect answer	Incorrect answer	Correct answer	Correct answer	Correct answer	Correct answer	Incorrect answer	Incorrect answer	Incorrect answer	Incorrect answer	Correct answer	Incorrect answer	Incorrect answer	Correct answer	Correct answer	Correct answer	19	67.86	Satisfactory
Male	25-29 years	Middle Region	University student	Non-medical	Employed	One time	Yes	Yes	Incorrect answer	Correct answer	Correct answer	Correct answer	Incorrect answer	Correct answer	Correct answer	Correct answer	Correct answer	Incorrect answer	Correct answer	Correct answer	Incorrect answer	Correct answer	Correct answer	Correct answer	Correct answer	Incorrect answer	Incorrect answer	Incorrect answer	Incorrect answer	Correct answer	Correct answer	Correct answer	Correct answer	Correct answer	Correct answer	Correct answer	19	67.86	Satisfactory
Male	35-39 years	Eastern Region	Bachelor's degree	Non-medical	Employed	One time	Yes	Yes	Incorrect answer	Incorrect answer	Correct answer	Incorrect answer	Correct answer	Incorrect answer	Correct answer	Correct answer	Correct answer	Correct answer	Correct answer	Correct answer	Incorrect answer	Incorrect answer	Correct answer	Correct answer	Correct answer	Correct answer	Incorrect answer	Incorrect answer	Incorrect answer	Correct answer	Correct answer	Correct answer	Correct answer	Incorrect answer	Correct answer	Correct answer	19	67.86	Satisfactory
Male	25-29 years	Middle Region	Diploma	Non-medical	Employed	One time	Yes	No	Incorrect answer	Incorrect answer	Correct answer	Correct answer	Incorrect answer	Incorrect answer	Correct answer	Correct answer	Incorrect answer	Incorrect answer	Correct answer	Correct answer	Incorrect answer	Incorrect answer	Incorrect answer	Correct answer	Correct answer	Correct answer	Correct answer	Correct answer	Incorrect answer	Correct answer	Correct answer	Correct answer	Correct answer	Correct answer	Correct answer	Correct answer	19	67.86	Satisfactory
Male	25-29 years	Eastern Region	Diploma	Non-medical	Employed	Two times	Yes	Yes	Incorrect answer	Correct answer	Correct answer	Correct answer	Correct answer	Correct answer	Correct answer	Correct answer	Incorrect answer	Incorrect answer	Correct answer	Correct answer	Correct answer	Correct answer	Incorrect answer	Correct answer	Correct answer	Correct answer	Incorrect answer	Incorrect answer	Incorrect answer	Incorrect answer	Correct answer	Correct answer	Correct answer	Correct answer	Correct answer	Correct answer	19	67.86	Satisfactory
Female	25-29 years	Middle Region	University student	Non-medical	Employed	One time	Yes	No	Incorrect answer	Correct answer	Correct answer	Correct answer	Incorrect answer	Correct answer	Correct answer	Correct answer	Correct answer	Incorrect answer	Correct answer	Correct answer	Correct answer	Correct answer	Correct answer	Correct answer	Correct answer	Correct answer	Incorrect answer	Incorrect answer	Incorrect answer	Incorrect answer	Correct answer	Correct answer	Correct answer	Correct answer	Incorrect answer	Correct answer	19	67.86	Satisfactory
Male	35-39 years	Western Region	Diploma	Non-medical	Employed	One time	Yes	No	Incorrect answer	Incorrect answer	Incorrect answer	Correct answer	Incorrect answer	Incorrect answer	Correct answer	Correct answer	Correct answer	Incorrect answer	Correct answer	Correct answer	Incorrect answer	Correct answer	Correct answer	Correct answer	Correct answer	Correct answer	Correct answer	Correct answer	Incorrect answer	Correct answer	Correct answer	Incorrect answer	Incorrect answer	Correct answer	Correct answer	Correct answer	19	67.86	Satisfactory
Female	18 to 24 years	Southwest Region	Bachelor's degree	Medical	Unemployed	Two times	Yes	Yes	Incorrect answer	Correct answer	Correct answer	Correct answer	Correct answer	Correct answer	Correct answer	Incorrect answer	Correct answer	Incorrect answer	Correct answer	Correct answer	Correct answer	Correct answer	Correct answer	Correct answer	Correct answer	Correct answer	Incorrect answer	Incorrect answer	Correct answer	Incorrect answer	Correct answer	Incorrect answer	Correct answer	Incorrect answer	Correct answer	Correct answer	19	67.86	Satisfactory
Female	25-29 years	Western Region	Diploma	Non-medical	Employed	Two times	Yes	Yes	Incorrect answer	Correct answer	Incorrect answer	Correct answer	Correct answer	Correct answer	Correct answer	Correct answer	Correct answer	Incorrect answer	Correct answer	Correct answer	Correct answer	Correct answer	Correct answer	Correct answer	Correct answer	Correct answer	Incorrect answer	Incorrect answer	Correct answer	Incorrect answer	Correct answer	Incorrect answer	Incorrect answer	Correct answer	Correct answer	Correct answer	19	67.86	Satisfactory
Male	40-44 years	Western Region	Postgraduate education	Non-medical	Employed	Three times or more	Yes	Yes	Incorrect answer	Incorrect answer	Incorrect answer	Correct answer	Incorrect answer	Incorrect answer	Incorrect answer	Correct answer	Correct answer	Correct answer	Correct answer	Correct answer	Correct answer	Correct answer	Incorrect answer	Correct answer	Correct answer	Correct answer	Correct answer	Correct answer	Incorrect answer	Correct answer	Correct answer	Incorrect answer	Incorrect answer	Correct answer	Correct answer	Correct answer	19	67.86	Satisfactory
Female	25-29 years	Western Region	University student	Non-medical	Unemployed	Three times or more	No	No	Incorrect answer	Incorrect answer	Correct answer	Correct answer	Correct answer	Correct answer	Correct answer	Correct answer	Correct answer	Incorrect answer	Incorrect answer	Correct answer	Incorrect answer	Incorrect answer	Incorrect answer	Correct answer	Correct answer	Correct answer	Incorrect answer	Incorrect answer	Incorrect answer	Correct answer	Correct answer	Correct answer	Correct answer	Correct answer	Correct answer	Correct answer	19	67.86	Satisfactory
Female	30-34 years	Eastern Region	Diploma	Non-medical	Employed	One time	Yes	No	Correct answer	Incorrect answer	Correct answer	Correct answer	Incorrect answer	Correct answer	Correct answer	Correct answer	Correct answer	Correct answer	Incorrect answer	Correct answer	Incorrect answer	Correct answer	Incorrect answer	Correct answer	Correct answer	Correct answer	Incorrect answer	Incorrect answer	Incorrect answer	Incorrect answer	Correct answer	Incorrect answer	Correct answer	Correct answer	Correct answer	Correct answer	19	67.86	Satisfactory
Male	25-29 years	Middle Region	University student	Medical	Unemployed	Two times	No	No	Incorrect answer	Incorrect answer	Correct answer	Correct answer	Correct answer	Correct answer	Correct answer	Correct answer	Correct answer	Correct answer	Correct answer	Incorrect answer	Correct answer	Correct answer	Incorrect answer	Correct answer	Correct answer	Correct answer	Incorrect answer	Incorrect answer	Correct answer	Incorrect answer	Correct answer	Incorrect answer	Incorrect answer	Correct answer	Incorrect answer	Correct answer	19	67.86	Satisfactory
Male	30-34 years	Middle Region	University student	Medical	Employed	Three times or more	No	No	Incorrect answer	Correct answer	Correct answer	Correct answer	Incorrect answer	Incorrect answer	Incorrect answer	Correct answer	Correct answer	Correct answer	Correct answer	Correct answer	Correct answer	Correct answer	Correct answer	Correct answer	Incorrect answer	Incorrect answer	Correct answer	Correct answer	Incorrect answer	Correct answer	Incorrect answer	Correct answer	Correct answer	Correct answer	Correct answer	Correct answer	19	67.86	Satisfactory
Female	25-29 years	Middle Region	Diploma	Medical	Employed	Three times or more	No	No	Incorrect answer	Correct answer	Incorrect answer	Incorrect answer	Incorrect answer	Incorrect answer	Correct answer	Correct answer	Incorrect answer	Correct answer	Incorrect answer	Correct answer	Correct answer	Correct answer	Correct answer	Correct answer	Correct answer	Correct answer	Correct answer	Correct answer	Incorrect answer	Correct answer	Correct answer	Correct answer	Correct answer	Correct answer	Correct answer	Correct answer	19	67.86	Satisfactory
Female	25-29 years	Middle Region	University student	Medical	Employed	Three times or more	No	No	Incorrect answer	Incorrect answer	Incorrect answer	Correct answer	Correct answer	Correct answer	Correct answer	Correct answer	Incorrect answer	Incorrect answer	Incorrect answer	Incorrect answer	Correct answer	Correct answer	Incorrect answer	Incorrect answer	Correct answer	Incorrect answer	Correct answer	Correct answer	Correct answer	Correct answer	Correct answer	Correct answer	Correct answer	Correct answer	Correct answer	Correct answer	19	67.86	Satisfactory
Female	25-29 years	Northern Region	Diploma	Medical	Employed	One time	No	No	Correct answer	Correct answer	Incorrect answer	Correct answer	Incorrect answer	Incorrect answer	Incorrect answer	Correct answer	Correct answer	Correct answer	Correct answer	Correct answer	Correct answer	Correct answer	Correct answer	Incorrect answer	Incorrect answer	Correct answer	Incorrect answer	Incorrect answer	Correct answer	Correct answer	Correct answer	Correct answer	Correct answer	Correct answer	Correct answer	Correct answer	19	67.86	Satisfactory
Male	25-29 years	Middle Region	University student	Medical	Unemployed	Two times	No	No	Incorrect answer	Incorrect answer	Correct answer	Correct answer	Correct answer	Correct answer	Correct answer	Correct answer	Correct answer	Correct answer	Correct answer	Incorrect answer	Correct answer	Correct answer	Incorrect answer	Correct answer	Correct answer	Correct answer	Incorrect answer	Incorrect answer	Correct answer	Incorrect answer	Correct answer	Incorrect answer	Incorrect answer	Correct answer	Incorrect answer	Correct answer	19	67.86	Satisfactory
Male	30-34 years	Middle Region	University student	Medical	Employed	Three times or more	No	No	Incorrect answer	Correct answer	Correct answer	Correct answer	Incorrect answer	Incorrect answer	Incorrect answer	Correct answer	Correct answer	Correct answer	Correct answer	Correct answer	Correct answer	Correct answer	Correct answer	Correct answer	Incorrect answer	Incorrect answer	Correct answer	Correct answer	Incorrect answer	Correct answer	Incorrect answer	Correct answer	Correct answer	Correct answer	Correct answer	Correct answer	19	67.86	Satisfactory
Female	25-29 years	Middle Region	Diploma	Medical	Employed	Three times or more	No	No	Incorrect answer	Correct answer	Incorrect answer	Incorrect answer	Incorrect answer	Incorrect answer	Correct answer	Correct answer	Incorrect answer	Correct answer	Incorrect answer	Correct answer	Correct answer	Correct answer	Correct answer	Correct answer	Correct answer	Correct answer	Correct answer	Correct answer	Incorrect answer	Correct answer	Correct answer	Correct answer	Correct answer	Correct answer	Correct answer	Correct answer	19	67.86	Satisfactory
Female	25-29 years	Middle Region	University student	Medical	Employed	Three times or more	No	No	Incorrect answer	Incorrect answer	Incorrect answer	Correct answer	Correct answer	Correct answer	Correct answer	Correct answer	Incorrect answer	Incorrect answer	Incorrect answer	Incorrect answer	Correct answer	Correct answer	Incorrect answer	Incorrect answer	Correct answer	Incorrect answer	Correct answer	Correct answer	Correct answer	Correct answer	Correct answer	Correct answer	Correct answer	Correct answer	Correct answer	Correct answer	19	67.86	Satisfactory
Female	25-29 years	Northern Region	Diploma	Medical	Employed	One time	No	No	Correct answer	Correct answer	Incorrect answer	Correct answer	Incorrect answer	Incorrect answer	Incorrect answer	Correct answer	Correct answer	Correct answer	Correct answer	Correct answer	Correct answer	Correct answer	Correct answer	Incorrect answer	Incorrect answer	Correct answer	Incorrect answer	Incorrect answer	Correct answer	Correct answer	Correct answer	Correct answer	Correct answer	Correct answer	Correct answer	Correct answer	19	67.86	Satisfactory
Female	30-34 years	Southwest Region	Bachelor's degree	Non-medical	Employed	One time	Yes	Yes	Incorrect answer	Correct answer	Correct answer	Correct answer	Correct answer	Correct answer	Correct answer	Correct answer	Correct answer	Correct answer	Incorrect answer	Correct answer	Correct answer	Correct answer	Correct answer	Correct answer	Correct answer	Correct answer	Incorrect answer	Incorrect answer	Incorrect answer	Incorrect answer	Correct answer	Incorrect answer	Incorrect answer	Correct answer	Correct answer	Correct answer	19	67.86	Satisfactory
Male	30-34 years	Middle Region	Diploma	Non-medical	Employed	Three times or more	Yes	Yes	Incorrect answer	Incorrect answer	Correct answer	Correct answer	Correct answer	Correct answer	Correct answer	Correct answer	Correct answer	Incorrect answer	Correct answer	Correct answer	Incorrect answer	Incorrect answer	Correct answer	Correct answer	Correct answer	Correct answer	Incorrect answer	Incorrect answer	Incorrect answer	Incorrect answer	Correct answer	Incorrect answer	Correct answer	Correct answer	Correct answer	Correct answer	19	67.86	Satisfactory
Male	25-29 years	Eastern Region	Bachelor's degree	Non-medical	Employed	One time	Yes	Yes	Incorrect answer	Incorrect answer	Correct answer	Correct answer	Correct answer	Correct answer	Correct answer	Incorrect answer	Correct answer	Correct answer	Correct answer	Correct answer	Incorrect answer	Correct answer	Correct answer	Correct answer	Correct answer	Correct answer	Incorrect answer	Incorrect answer	Incorrect answer	Incorrect answer	Correct answer	Correct answer	Correct answer	Incorrect answer	Correct answer	Incorrect answer	19	67.86	Satisfactory
Male	30-34 years	Middle Region	Bachelor's degree	Non-medical	Employed	One time	Yes	No	Incorrect answer	Incorrect answer	Incorrect answer	Correct answer	Incorrect answer	Correct answer	Correct answer	Correct answer	Incorrect answer	Incorrect answer	Correct answer	Correct answer	Incorrect answer	Correct answer	Correct answer	Correct answer	Correct answer	Correct answer	Correct answer	Correct answer	Incorrect answer	Incorrect answer	Correct answer	Incorrect answer	Correct answer	Correct answer	Correct answer	Correct answer	19	67.86	Satisfactory
Male	25-29 years	Eastern Region	University student	Non-medical	Employed	One time	Yes	Yes	Incorrect answer	Incorrect answer	Correct answer	Correct answer	Correct answer	Correct answer	Correct answer	Correct answer	Correct answer	Correct answer	Correct answer	Correct answer	Incorrect answer	Incorrect answer	Correct answer	Correct answer	Correct answer	Correct answer	Incorrect answer	Incorrect answer	Incorrect answer	Incorrect answer	Correct answer	Incorrect answer	Incorrect answer	Correct answer	Correct answer	Correct answer	19	67.86	Satisfactory
Male	25-29 years	Middle Region	University student	Non-medical	Employed	One time	Yes	Yes	Incorrect answer	Correct answer	Correct answer	Correct answer	Incorrect answer	Correct answer	Correct answer	Correct answer	Correct answer	Incorrect answer	Correct answer	Correct answer	Incorrect answer	Correct answer	Correct answer	Correct answer	Correct answer	Incorrect answer	Incorrect answer	Incorrect answer	Incorrect answer	Correct answer	Correct answer	Correct answer	Correct answer	Correct answer	Correct answer	Correct answer	19	67.86	Satisfactory
Male	35-39 years	Eastern Region	Bachelor's degree	Non-medical	Employed	One time	Yes	Yes	Incorrect answer	Incorrect answer	Correct answer	Incorrect answer	Correct answer	Incorrect answer	Correct answer	Correct answer	Correct answer	Correct answer	Correct answer	Correct answer	Incorrect answer	Incorrect answer	Correct answer	Correct answer	Correct answer	Correct answer	Incorrect answer	Incorrect answer	Incorrect answer	Correct answer	Correct answer	Correct answer	Correct answer	Incorrect answer	Correct answer	Correct answer	19	67.86	Satisfactory
Male	25-29 years	Middle Region	Diploma	Non-medical	Employed	One time	Yes	No	Incorrect answer	Incorrect answer	Correct answer	Correct answer	Incorrect answer	Incorrect answer	Correct answer	Correct answer	Incorrect answer	Incorrect answer	Correct answer	Correct answer	Incorrect answer	Incorrect answer	Incorrect answer	Correct answer	Correct answer	Correct answer	Correct answer	Correct answer	Incorrect answer	Correct answer	Correct answer	Correct answer	Correct answer	Correct answer	Correct answer	Correct answer	19	67.86	Satisfactory
Male	25-29 years	Eastern Region	Diploma	Non-medical	Employed	Two times	Yes	Yes	Incorrect answer	Correct answer	Correct answer	Correct answer	Correct answer	Correct answer	Correct answer	Correct answer	Incorrect answer	Incorrect answer	Correct answer	Correct answer	Correct answer	Correct answer	Incorrect answer	Correct answer	Correct answer	Correct answer	Incorrect answer	Incorrect answer	Incorrect answer	Incorrect answer	Correct answer	Correct answer	Correct answer	Correct answer	Correct answer	Correct answer	19	67.86	Satisfactory
Female	25-29 years	Middle Region	University student	Non-medical	Employed	One time	Yes	No	Incorrect answer	Correct answer	Correct answer	Correct answer	Incorrect answer	Correct answer	Correct answer	Correct answer	Correct answer	Incorrect answer	Correct answer	Correct answer	Correct answer	Correct answer	Correct answer	Correct answer	Correct answer	Correct answer	Incorrect answer	Incorrect answer	Incorrect answer	Incorrect answer	Correct answer	Correct answer	Correct answer	Correct answer	Incorrect answer	Correct answer	19	67.86	Satisfactory
Male	35-39 years	Western Region	Diploma	Non-medical	Employed	One time	Yes	No	Incorrect answer	Incorrect answer	Incorrect answer	Correct answer	Incorrect answer	Incorrect answer	Correct answer	Correct answer	Correct answer	Incorrect answer	Correct answer	Correct answer	Incorrect answer	Correct answer	Correct answer	Correct answer	Correct answer	Correct answer	Correct answer	Correct answer	Incorrect answer	Correct answer	Correct answer	Incorrect answer	Incorrect answer	Correct answer	Correct answer	Correct answer	19	67.86	Satisfactory
Female	18 to 24 years	Southwest Region	Bachelor's degree	Medical	Unemployed	Two times	Yes	Yes	Incorrect answer	Correct answer	Correct answer	Correct answer	Correct answer	Correct answer	Correct answer	Incorrect answer	Correct answer	Incorrect answer	Correct answer	Correct answer	Correct answer	Correct answer	Correct answer	Correct answer	Correct answer	Correct answer	Incorrect answer	Incorrect answer	Correct answer	Incorrect answer	Correct answer	Incorrect answer	Correct answer	Incorrect answer	Correct answer	Correct answer	19	67.86	Satisfactory
Female	25-29 years	Western Region	Diploma	Non-medical	Employed	Two times	Yes	Yes	Incorrect answer	Correct answer	Incorrect answer	Correct answer	Correct answer	Correct answer	Correct answer	Correct answer	Correct answer	Incorrect answer	Correct answer	Correct answer	Correct answer	Correct answer	Correct answer	Correct answer	Correct answer	Correct answer	Incorrect answer	Incorrect answer	Correct answer	Incorrect answer	Correct answer	Incorrect answer	Incorrect answer	Correct answer	Correct answer	Correct answer	19	67.86	Satisfactory
Male	40-44 years	Western Region	Postgraduate education	Non-medical	Employed	Three times or more	Yes	Yes	Incorrect answer	Incorrect answer	Incorrect answer	Correct answer	Incorrect answer	Incorrect answer	Incorrect answer	Correct answer	Correct answer	Correct answer	Correct answer	Correct answer	Correct answer	Correct answer	Incorrect answer	Correct answer	Correct answer	Correct answer	Correct answer	Correct answer	Incorrect answer	Correct answer	Correct answer	Incorrect answer	Incorrect answer	Correct answer	Correct answer	Correct answer	19	67.86	Satisfactory
Female	25-29 years	Western Region	University student	Non-medical	Unemployed	Three times or more	No	No	Incorrect answer	Incorrect answer	Correct answer	Correct answer	Correct answer	Correct answer	Correct answer	Correct answer	Correct answer	Incorrect answer	Incorrect answer	Correct answer	Incorrect answer	Incorrect answer	Incorrect answer	Correct answer	Correct answer	Correct answer	Incorrect answer	Incorrect answer	Incorrect answer	Correct answer	Correct answer	Correct answer	Correct answer	Correct answer	Correct answer	Correct answer	19	67.86	Satisfactory
Female	30-34 years	Eastern Region	Diploma	Non-medical	Employed	One time	Yes	No	Correct answer	Incorrect answer	Correct answer	Correct answer	Incorrect answer	Correct answer	Correct answer	Correct answer	Correct answer	Correct answer	Incorrect answer	Correct answer	Incorrect answer	Correct answer	Incorrect answer	Correct answer	Correct answer	Correct answer	Incorrect answer	Incorrect answer	Incorrect answer	Incorrect answer	Correct answer	Incorrect answer	Correct answer	Correct answer	Correct answer	Correct answer	19	67.86	Satisfactory
Female	25-29 years	Middle Region	Diploma	Medical	Employed	Three times or more	No	No	Incorrect answer	Correct answer	Incorrect answer	Incorrect answer	Incorrect answer	Incorrect answer	Correct answer	Correct answer	Incorrect answer	Correct answer	Incorrect answer	Correct answer	Correct answer	Correct answer	Correct answer	Correct answer	Correct answer	Correct answer	Correct answer	Correct answer	Incorrect answer	Correct answer	Correct answer	Correct answer	Correct answer	Correct answer	Correct answer	Correct answer	19	67.86	Satisfactory
Female	25-29 years	Middle Region	University student	Medical	Employed	Three times or more	No	No	Incorrect answer	Incorrect answer	Incorrect answer	Correct answer	Correct answer	Correct answer	Correct answer	Correct answer	Incorrect answer	Incorrect answer	Incorrect answer	Incorrect answer	Correct answer	Correct answer	Incorrect answer	Incorrect answer	Correct answer	Incorrect answer	Correct answer	Correct answer	Correct answer	Correct answer	Correct answer	Correct answer	Correct answer	Correct answer	Correct answer	Correct answer	19	67.86	Satisfactory
Female	25-29 years	Northern Region	Diploma	Medical	Employed	One time	No	No	Correct answer	Correct answer	Incorrect answer	Correct answer	Incorrect answer	Incorrect answer	Incorrect answer	Correct answer	Correct answer	Correct answer	Correct answer	Correct answer	Correct answer	Correct answer	Correct answer	Incorrect answer	Incorrect answer	Correct answer	Incorrect answer	Incorrect answer	Correct answer	Correct answer	Correct answer	Correct answer	Correct answer	Correct answer	Correct answer	Correct answer	19	67.86	Satisfactory
Male	25-29 years	Middle Region	University student	Medical	Unemployed	Two times	No	No	Incorrect answer	Incorrect answer	Correct answer	Correct answer	Correct answer	Correct answer	Correct answer	Correct answer	Correct answer	Correct answer	Correct answer	Incorrect answer	Correct answer	Correct answer	Incorrect answer	Correct answer	Correct answer	Correct answer	Incorrect answer	Incorrect answer	Correct answer	Incorrect answer	Correct answer	Incorrect answer	Incorrect answer	Correct answer	Incorrect answer	Correct answer	19	67.86	Satisfactory
Male	25-29 years	Middle Region	Diploma	Non-medical	Employed	Three times or more	Yes	Yes	Incorrect answer	Correct answer	Correct answer	Correct answer	Incorrect answer	Incorrect answer	Correct answer	Correct answer	Correct answer	Incorrect answer	Correct answer	Correct answer	Correct answer	Correct answer	Correct answer	Correct answer	Correct answer	Correct answer	Correct answer	Correct answer	Incorrect answer	Incorrect answer	Correct answer	Correct answer	Correct answer	Correct answer	Incorrect answer	Correct answer	20	71.43	Satisfactory
Male	30-34 years	Middle Region	University student	Non-medical	Employed	One time	Yes	Yes	Incorrect answer	Incorrect answer	Correct answer	Correct answer	Correct answer	Correct answer	Correct answer	Correct answer	Incorrect answer	Incorrect answer	Correct answer	Incorrect answer	Correct answer	Correct answer	Correct answer	Correct answer	Correct answer	Correct answer	Correct answer	Correct answer	Incorrect answer	Correct answer	Correct answer	Incorrect answer	Incorrect answer	Correct answer	Correct answer	Incorrect answer	20	71.43	Satisfactory
Male	35-39 years	Western Region	Bachelor's degree	Non-medical	Employed	Three times or more	Yes	No	Incorrect answer	Correct answer	Correct answer	Correct answer	Incorrect answer	Incorrect answer	Correct answer	Correct answer	Correct answer	Correct answer	Incorrect answer	Correct answer	Incorrect answer	Correct answer	Correct answer	Correct answer	Correct answer	Correct answer	Correct answer	Correct answer	Incorrect answer	Incorrect answer	Correct answer	Correct answer	Correct answer	Correct answer	Correct answer	Correct answer	20	71.43	Satisfactory
Male	25-29 years	Eastern Region	University student	Non-medical	Employed	One time	Yes	No	Incorrect answer	Correct answer	Incorrect answer	Correct answer	Correct answer	Incorrect answer	Correct answer	Correct answer	Correct answer	Incorrect answer	Correct answer	Correct answer	Incorrect answer	Correct answer	Correct answer	Correct answer	Correct answer	Correct answer	Correct answer	Correct answer	Correct answer	Incorrect answer	Correct answer	Correct answer	Incorrect answer	Correct answer	Correct answer	Correct answer	20	71.43	Satisfactory
Male	40-44 years	Middle Region	Bachelor's degree	Non-medical	Employed	Three times or more	Yes	Yes	Incorrect answer	Incorrect answer	Correct answer	Correct answer	Incorrect answer	Correct answer	Correct answer	Correct answer	Correct answer	Incorrect answer	Correct answer	Correct answer	Correct answer	Incorrect answer	Correct answer	Correct answer	Correct answer	Correct answer	Correct answer	Correct answer	Incorrect answer	Correct answer	Correct answer	Incorrect answer	Incorrect answer	Correct answer	Incorrect answer	Correct answer	20	71.43	Satisfactory
Male	25-29 years	Middle Region	Diploma	Non-medical	Employed	One time	Yes	No	Incorrect answer	Incorrect answer	Correct answer	Correct answer	Correct answer	Correct answer	Correct answer	Correct answer	Correct answer	Incorrect answer	Correct answer	Correct answer	Incorrect answer	Correct answer	Incorrect answer	Correct answer	Correct answer	Correct answer	Incorrect answer	Incorrect answer	Incorrect answer	Incorrect answer	Correct answer	Correct answer	Correct answer	Correct answer	Correct answer	Correct answer	20	71.43	Satisfactory
Male	45 years and above	Western Region	Postgraduate education	Non-medical	Employed	Three times or more	Yes	Yes	Incorrect answer	Correct answer	Correct answer	Correct answer	Correct answer	Correct answer	Correct answer	Correct answer	Incorrect answer	Correct answer	Correct answer	Incorrect answer	Incorrect answer	Correct answer	Correct answer	Correct answer	Correct answer	Correct answer	Incorrect answer	Incorrect answer	Correct answer	Incorrect answer	Correct answer	Correct answer	Correct answer	Correct answer	Correct answer	Correct answer	20	71.43	Satisfactory
Male	18 to 24 years	Middle Region	University student	Non-medical	Unemployed	One time	Yes	Yes	Incorrect answer	Incorrect answer	Correct answer	Correct answer	Correct answer	Correct answer	Correct answer	Correct answer	Correct answer	Incorrect answer	Correct answer	Correct answer	Correct answer	Incorrect answer	Correct answer	Correct answer	Correct answer	Correct answer	Correct answer	Correct answer	Incorrect answer	Incorrect answer	Correct answer	Incorrect answer	Incorrect answer	Incorrect answer	Correct answer	Correct answer	20	71.43	Satisfactory
Male	18 to 24 years	Middle Region	University student	Non-medical	Unemployed	Three times or more	Yes	No	Incorrect answer	Correct answer	Correct answer	Correct answer	Incorrect answer	Incorrect answer	Correct answer	Correct answer	Correct answer	Incorrect answer	Correct answer	Correct answer	Incorrect answer	Correct answer	Correct answer	Correct answer	Correct answer	Correct answer	Correct answer	Correct answer	Correct answer	Correct answer	Incorrect answer	Incorrect answer	Correct answer	Correct answer	Correct answer	Correct answer	20	71.43	Satisfactory
Male	18 to 24 years	Eastern Region	University student	Non-medical	Unemployed	Three times or more	Yes	Yes	Incorrect answer	Incorrect answer	Correct answer	Correct answer	Correct answer	Incorrect answer	Correct answer	Correct answer	Incorrect answer	Correct answer	Correct answer	Correct answer	Correct answer	Correct answer	Incorrect answer	Correct answer	Correct answer	Correct answer	Correct answer	Correct answer	Correct answer	Incorrect answer	Correct answer	Incorrect answer	Correct answer	Incorrect answer	Incorrect answer	Correct answer	20	71.43	Satisfactory
Male	18 to 24 years	Middle Region	University student	Non-medical	Unemployed	One time	Yes	No	Incorrect answer	Correct answer	Correct answer	Correct answer	Incorrect answer	Correct answer	Correct answer	Correct answer	Correct answer	Incorrect answer	Correct answer	Correct answer	Correct answer	Incorrect answer	Correct answer	Correct answer	Correct answer	Correct answer	Correct answer	Correct answer	Incorrect answer	Correct answer	Correct answer	Incorrect answer	Incorrect answer	Correct answer	Correct answer	Correct answer	20	71.43	Satisfactory
Male	18 to 24 years	Middle Region	University student	Medical	Unemployed	One time	No	No	Incorrect answer	Incorrect answer	Correct answer	Correct answer	Correct answer	Correct answer	Correct answer	Correct answer	Correct answer	Incorrect answer	Incorrect answer	Correct answer	Correct answer	Correct answer	Correct answer	Correct answer	Correct answer	Incorrect answer	Correct answer	Correct answer	Incorrect answer	Incorrect answer	Incorrect answer	Incorrect answer	Correct answer	Correct answer	Correct answer	Correct answer	20	71.43	Satisfactory
Female	30-34 years	Western Region	Bachelor's degree	Non-medical	Employed	Three times or more	Yes	Yes	Incorrect answer	Incorrect answer	Correct answer	Correct answer	Correct answer	Correct answer	Correct answer	Correct answer	Incorrect answer	Incorrect answer	Correct answer	Correct answer	Incorrect answer	Correct answer	Correct answer	Correct answer	Correct answer	Correct answer	Incorrect answer	Incorrect answer	Incorrect answer	Correct answer	Correct answer	Correct answer	Correct answer	Correct answer	Incorrect answer	Correct answer	20	71.43	Satisfactory
Female	40-44 years	Western Region	Bachelor's degree	Non-medical	Employed	One time	Yes	Yes	Incorrect answer	Correct answer	Incorrect answer	Correct answer	Correct answer	Correct answer	Correct answer	Correct answer	Correct answer	Incorrect answer	Incorrect answer	Correct answer	Incorrect answer	Correct answer	Correct answer	Correct answer	Correct answer	Correct answer	Correct answer	Correct answer	Correct answer	Incorrect answer	Correct answer	Correct answer	Correct answer	Incorrect answer	Correct answer	Correct answer	20	71.43	Satisfactory
Female	18 to 24 years	Middle Region	High school	Medical	Unemployed	One time	No	No	Incorrect answer	Correct answer	Correct answer	Correct answer	Correct answer	Correct answer	Correct answer	Correct answer	Correct answer	Correct answer	Correct answer	Correct answer	Correct answer	Correct answer	Correct answer	Correct answer	Correct answer	Incorrect answer	Correct answer	Correct answer	Correct answer	Incorrect answer	Correct answer	Incorrect answer	Incorrect answer	Incorrect answer	Incorrect answer	Correct answer	20	71.43	Satisfactory
Male	18 to 24 years	Middle Region	Diploma	Medical	Employed	Two times	No	No	Incorrect answer	Correct answer	Correct answer	Correct answer	Incorrect answer	Correct answer	Correct answer	Correct answer	Correct answer	Correct answer	Correct answer	Correct answer	Incorrect answer	Incorrect answer	Correct answer	Correct answer	Correct answer	Correct answer	Correct answer	Correct answer	Correct answer	Incorrect answer	Correct answer	Incorrect answer	Incorrect answer	Correct answer	Correct answer	Correct answer	20	71.43	Satisfactory
Female	18 to 24 years	Middle Region	High school	Medical	Unemployed	Two times	No	No	Incorrect answer	Incorrect answer	Correct answer	Incorrect answer	Incorrect answer	Correct answer	Correct answer	Correct answer	Correct answer	Correct answer	Correct answer	Correct answer	Correct answer	Correct answer	Correct answer	Correct answer	Correct answer	Correct answer	Correct answer	Correct answer	Incorrect answer	Correct answer	Incorrect answer	Correct answer	Incorrect answer	Correct answer	Incorrect answer	Incorrect answer	20	71.43	Satisfactory
Female	30-34 years	Northern Region	University student	Medical	Employed	One time	No	No	Incorrect answer	Incorrect answer	Correct answer	Correct answer	Correct answer	Correct answer	Correct answer	Correct answer	Correct answer	Correct answer	Correct answer	Correct answer	Incorrect answer	Incorrect answer	Correct answer	Correct answer	Correct answer	Correct answer	Correct answer	Correct answer	Incorrect answer	Incorrect answer	Correct answer	Incorrect answer	Incorrect answer	Correct answer	Correct answer	Incorrect answer	20	71.43	Satisfactory
Male	30-34 years	Middle Region	Diploma	Medical	Employed	Two times	No	No	Incorrect answer	Correct answer	Correct answer	Correct answer	Correct answer	Correct answer	Correct answer	Correct answer	Incorrect answer	Incorrect answer	Incorrect answer	Correct answer	Correct answer	Correct answer	Correct answer	Correct answer	Incorrect answer	Incorrect answer	Correct answer	Correct answer	Correct answer	Incorrect answer	Correct answer	Correct answer	Correct answer	Correct answer	Correct answer	Correct answer	20	71.43	Satisfactory
Female	18 to 24 years	Middle Region	High school	Medical	Unemployed	One time	No	No	Incorrect answer	Correct answer	Correct answer	Correct answer	Correct answer	Correct answer	Correct answer	Correct answer	Correct answer	Correct answer	Correct answer	Correct answer	Correct answer	Correct answer	Correct answer	Correct answer	Correct answer	Incorrect answer	Correct answer	Correct answer	Correct answer	Incorrect answer	Correct answer	Incorrect answer	Incorrect answer	Incorrect answer	Incorrect answer	Correct answer	20	71.43	Satisfactory
Male	18 to 24 years	Middle Region	Diploma	Medical	Employed	Two times	No	No	Incorrect answer	Correct answer	Correct answer	Correct answer	Incorrect answer	Correct answer	Correct answer	Correct answer	Correct answer	Correct answer	Correct answer	Correct answer	Incorrect answer	Incorrect answer	Correct answer	Correct answer	Correct answer	Correct answer	Correct answer	Correct answer	Correct answer	Incorrect answer	Correct answer	Incorrect answer	Incorrect answer	Correct answer	Correct answer	Correct answer	20	71.43	Satisfactory
Female	18 to 24 years	Middle Region	High school	Medical	Unemployed	Two times	No	No	Incorrect answer	Incorrect answer	Correct answer	Incorrect answer	Incorrect answer	Correct answer	Correct answer	Correct answer	Correct answer	Correct answer	Correct answer	Correct answer	Correct answer	Correct answer	Correct answer	Correct answer	Correct answer	Correct answer	Correct answer	Correct answer	Incorrect answer	Correct answer	Incorrect answer	Correct answer	Incorrect answer	Correct answer	Incorrect answer	Incorrect answer	20	71.43	Satisfactory
Female	30-34 years	Northern Region	University student	Medical	Employed	One time	No	No	Incorrect answer	Incorrect answer	Correct answer	Correct answer	Correct answer	Correct answer	Correct answer	Correct answer	Correct answer	Correct answer	Correct answer	Correct answer	Incorrect answer	Incorrect answer	Correct answer	Correct answer	Correct answer	Correct answer	Correct answer	Correct answer	Incorrect answer	Incorrect answer	Correct answer	Incorrect answer	Incorrect answer	Correct answer	Correct answer	Incorrect answer	20	71.43	Satisfactory
Male	30-34 years	Middle Region	Diploma	Medical	Employed	Two times	No	No	Incorrect answer	Correct answer	Correct answer	Correct answer	Correct answer	Correct answer	Correct answer	Correct answer	Incorrect answer	Incorrect answer	Incorrect answer	Correct answer	Correct answer	Correct answer	Correct answer	Correct answer	Incorrect answer	Incorrect answer	Correct answer	Correct answer	Correct answer	Incorrect answer	Correct answer	Correct answer	Correct answer	Correct answer	Correct answer	Correct answer	20	71.43	Satisfactory
Male	25-29 years	Middle Region	Diploma	Non-medical	Employed	Three times or more	Yes	Yes	Incorrect answer	Correct answer	Correct answer	Correct answer	Incorrect answer	Incorrect answer	Correct answer	Correct answer	Correct answer	Incorrect answer	Correct answer	Correct answer	Correct answer	Correct answer	Correct answer	Correct answer	Correct answer	Correct answer	Correct answer	Correct answer	Incorrect answer	Incorrect answer	Correct answer	Correct answer	Correct answer	Correct answer	Incorrect answer	Correct answer	20	71.43	Satisfactory
Male	30-34 years	Middle Region	University student	Non-medical	Employed	One time	Yes	Yes	Incorrect answer	Incorrect answer	Correct answer	Correct answer	Correct answer	Correct answer	Correct answer	Correct answer	Incorrect answer	Incorrect answer	Correct answer	Incorrect answer	Correct answer	Correct answer	Correct answer	Correct answer	Correct answer	Correct answer	Correct answer	Correct answer	Incorrect answer	Correct answer	Correct answer	Incorrect answer	Incorrect answer	Correct answer	Correct answer	Incorrect answer	20	71.43	Satisfactory
Male	35-39 years	Western Region	Bachelor's degree	Non-medical	Employed	Three times or more	Yes	No	Incorrect answer	Correct answer	Correct answer	Correct answer	Incorrect answer	Incorrect answer	Correct answer	Correct answer	Correct answer	Correct answer	Incorrect answer	Correct answer	Incorrect answer	Correct answer	Correct answer	Correct answer	Correct answer	Correct answer	Correct answer	Correct answer	Incorrect answer	Incorrect answer	Correct answer	Correct answer	Correct answer	Correct answer	Correct answer	Correct answer	20	71.43	Satisfactory
Male	25-29 years	Eastern Region	University student	Non-medical	Employed	One time	Yes	No	Incorrect answer	Correct answer	Incorrect answer	Correct answer	Correct answer	Incorrect answer	Correct answer	Correct answer	Correct answer	Incorrect answer	Correct answer	Correct answer	Incorrect answer	Correct answer	Correct answer	Correct answer	Correct answer	Correct answer	Correct answer	Correct answer	Correct answer	Incorrect answer	Correct answer	Correct answer	Incorrect answer	Correct answer	Correct answer	Correct answer	20	71.43	Satisfactory
Male	40-44 years	Middle Region	Bachelor's degree	Non-medical	Employed	Three times or more	Yes	Yes	Incorrect answer	Incorrect answer	Correct answer	Correct answer	Incorrect answer	Correct answer	Correct answer	Correct answer	Correct answer	Incorrect answer	Correct answer	Correct answer	Correct answer	Incorrect answer	Correct answer	Correct answer	Correct answer	Correct answer	Correct answer	Correct answer	Incorrect answer	Correct answer	Correct answer	Incorrect answer	Incorrect answer	Correct answer	Incorrect answer	Correct answer	20	71.43	Satisfactory
Male	25-29 years	Middle Region	Diploma	Non-medical	Employed	One time	Yes	No	Incorrect answer	Incorrect answer	Correct answer	Correct answer	Correct answer	Correct answer	Correct answer	Correct answer	Correct answer	Incorrect answer	Correct answer	Correct answer	Incorrect answer	Correct answer	Incorrect answer	Correct answer	Correct answer	Correct answer	Incorrect answer	Incorrect answer	Incorrect answer	Incorrect answer	Correct answer	Correct answer	Correct answer	Correct answer	Correct answer	Correct answer	20	71.43	Satisfactory
Male	45 years and above	Western Region	Postgraduate education	Non-medical	Employed	Three times or more	Yes	Yes	Incorrect answer	Correct answer	Correct answer	Correct answer	Correct answer	Correct answer	Correct answer	Correct answer	Incorrect answer	Correct answer	Correct answer	Incorrect answer	Incorrect answer	Correct answer	Correct answer	Correct answer	Correct answer	Correct answer	Incorrect answer	Incorrect answer	Correct answer	Incorrect answer	Correct answer	Correct answer	Correct answer	Correct answer	Correct answer	Correct answer	20	71.43	Satisfactory
Male	18 to 24 years	Middle Region	University student	Non-medical	Unemployed	One time	Yes	Yes	Incorrect answer	Incorrect answer	Correct answer	Correct answer	Correct answer	Correct answer	Correct answer	Correct answer	Correct answer	Incorrect answer	Correct answer	Correct answer	Correct answer	Incorrect answer	Correct answer	Correct answer	Correct answer	Correct answer	Correct answer	Correct answer	Incorrect answer	Incorrect answer	Correct answer	Incorrect answer	Incorrect answer	Incorrect answer	Correct answer	Correct answer	20	71.43	Satisfactory
Male	18 to 24 years	Middle Region	University student	Non-medical	Unemployed	Three times or more	Yes	No	Incorrect answer	Correct answer	Correct answer	Correct answer	Incorrect answer	Incorrect answer	Correct answer	Correct answer	Correct answer	Incorrect answer	Correct answer	Correct answer	Incorrect answer	Correct answer	Correct answer	Correct answer	Correct answer	Correct answer	Correct answer	Correct answer	Correct answer	Correct answer	Incorrect answer	Incorrect answer	Correct answer	Correct answer	Correct answer	Correct answer	20	71.43	Satisfactory
Male	18 to 24 years	Eastern Region	University student	Non-medical	Unemployed	Three times or more	Yes	Yes	Incorrect answer	Incorrect answer	Correct answer	Correct answer	Correct answer	Incorrect answer	Correct answer	Correct answer	Incorrect answer	Correct answer	Correct answer	Correct answer	Correct answer	Correct answer	Incorrect answer	Correct answer	Correct answer	Correct answer	Correct answer	Correct answer	Correct answer	Incorrect answer	Correct answer	Incorrect answer	Correct answer	Incorrect answer	Incorrect answer	Correct answer	20	71.43	Satisfactory
Male	18 to 24 years	Middle Region	University student	Non-medical	Unemployed	One time	Yes	No	Incorrect answer	Correct answer	Correct answer	Correct answer	Incorrect answer	Correct answer	Correct answer	Correct answer	Correct answer	Incorrect answer	Correct answer	Correct answer	Correct answer	Incorrect answer	Correct answer	Correct answer	Correct answer	Correct answer	Correct answer	Correct answer	Incorrect answer	Correct answer	Correct answer	Incorrect answer	Incorrect answer	Correct answer	Correct answer	Correct answer	20	71.43	Satisfactory
Male	18 to 24 years	Middle Region	University student	Medical	Unemployed	One time	No	No	Incorrect answer	Incorrect answer	Correct answer	Correct answer	Correct answer	Correct answer	Correct answer	Correct answer	Correct answer	Incorrect answer	Incorrect answer	Correct answer	Correct answer	Correct answer	Correct answer	Correct answer	Correct answer	Incorrect answer	Correct answer	Correct answer	Incorrect answer	Incorrect answer	Incorrect answer	Incorrect answer	Correct answer	Correct answer	Correct answer	Correct answer	20	71.43	Satisfactory
Female	30-34 years	Western Region	Bachelor's degree	Non-medical	Employed	Three times or more	Yes	Yes	Incorrect answer	Incorrect answer	Correct answer	Correct answer	Correct answer	Correct answer	Correct answer	Correct answer	Incorrect answer	Incorrect answer	Correct answer	Correct answer	Incorrect answer	Correct answer	Correct answer	Correct answer	Correct answer	Correct answer	Incorrect answer	Incorrect answer	Incorrect answer	Correct answer	Correct answer	Correct answer	Correct answer	Correct answer	Incorrect answer	Correct answer	20	71.43	Satisfactory
Female	40-44 years	Western Region	Bachelor's degree	Non-medical	Employed	One time	Yes	Yes	Incorrect answer	Correct answer	Incorrect answer	Correct answer	Correct answer	Correct answer	Correct answer	Correct answer	Correct answer	Incorrect answer	Incorrect answer	Correct answer	Incorrect answer	Correct answer	Correct answer	Correct answer	Correct answer	Correct answer	Correct answer	Correct answer	Correct answer	Incorrect answer	Correct answer	Correct answer	Correct answer	Incorrect answer	Correct answer	Correct answer	20	71.43	Satisfactory
Female	18 to 24 years	Middle Region	High school	Medical	Unemployed	One time	No	No	Incorrect answer	Correct answer	Correct answer	Correct answer	Correct answer	Correct answer	Correct answer	Correct answer	Correct answer	Correct answer	Correct answer	Correct answer	Correct answer	Correct answer	Correct answer	Correct answer	Correct answer	Incorrect answer	Correct answer	Correct answer	Correct answer	Incorrect answer	Correct answer	Incorrect answer	Incorrect answer	Incorrect answer	Incorrect answer	Correct answer	20	71.43	Satisfactory
Female	40-44 years	Western Region	Bachelor's degree	Non-medical	Employed	Three times or more	Yes	Yes	Incorrect answer	Correct answer	Correct answer	Correct answer	Correct answer	Correct answer	Correct answer	Correct answer	Correct answer	Incorrect answer	Correct answer	Correct answer	Correct answer	Correct answer	Correct answer	Correct answer	Correct answer	Incorrect answer	Correct answer	Correct answer	Incorrect answer	Incorrect answer	Correct answer	Correct answer	Correct answer	Incorrect answer	Correct answer	Correct answer	21	75	Satisfactory
Female	35-39 years	Western Region	Postgraduate education	Non-medical	Employed	Three times or more	Yes	Yes	Incorrect answer	Incorrect answer	Correct answer	Correct answer	Incorrect answer	Incorrect answer	Correct answer	Correct answer	Incorrect answer	Incorrect answer	Correct answer	Correct answer	Correct answer	Correct answer	Correct answer	Correct answer	Correct answer	Correct answer	Correct answer	Correct answer	Incorrect answer	Correct answer	Correct answer	Correct answer	Correct answer	Incorrect answer	Correct answer	Correct answer	21	75	Satisfactory
Male	18 to 24 years	Western Region	High school	Non-medical	Unemployed	Three times or more	Yes	Yes	Incorrect answer	Correct answer	Correct answer	Correct answer	Correct answer	Correct answer	Incorrect answer	Correct answer	Correct answer	Incorrect answer	Correct answer	Correct answer	Correct answer	Correct answer	Correct answer	Correct answer	Correct answer	Correct answer	Correct answer	Correct answer	Incorrect answer	Incorrect answer	Correct answer	Incorrect answer	Correct answer	Correct answer	Correct answer	Correct answer	21	75	Satisfactory
Male	35-39 years	Western Region	University student	Non-medical	Employed	One time	Yes	No	Incorrect answer	Incorrect answer	Correct answer	Correct answer	Incorrect answer	Incorrect answer	Correct answer	Correct answer	Correct answer	Correct answer	Correct answer	Correct answer	Incorrect answer	Correct answer	Correct answer	Correct answer	Correct answer	Correct answer	Correct answer	Correct answer	Incorrect answer	Correct answer	Correct answer	Incorrect answer	Incorrect answer	Correct answer	Correct answer	Correct answer	21	75	Satisfactory
Male	25-29 years	Middle Region	University student	Non-medical	Unemployed	Three times or more	Yes	Yes	Incorrect answer	Correct answer	Correct answer	Correct answer	Correct answer	Correct answer	Correct answer	Correct answer	Correct answer	Correct answer	Correct answer	Incorrect answer	Incorrect answer	Correct answer	Correct answer	Correct answer	Correct answer	Correct answer	Correct answer	Correct answer	Incorrect answer	Incorrect answer	Correct answer	Correct answer	Correct answer	Correct answer	Correct answer	Incorrect answer	21	75	Satisfactory
Female	25-29 years	Western Region	Diploma	Non-medical	Employed	Three times or more	Yes	Yes	Incorrect answer	Incorrect answer	Correct answer	Correct answer	Incorrect answer	Incorrect answer	Correct answer	Correct answer	Correct answer	Correct answer	Incorrect answer	Correct answer	Correct answer	Incorrect answer	Correct answer	Correct answer	Correct answer	Correct answer	Correct answer	Correct answer	Incorrect answer	Correct answer	Correct answer	Incorrect answer	Correct answer	Correct answer	Correct answer	Correct answer	21	75	Satisfactory
Female	45 years and above	Western Region	Diploma	Non-medical	Unemployed	Three times or more	Yes	No	Incorrect answer	Incorrect answer	Correct answer	Correct answer	Correct answer	Correct answer	Correct answer	Correct answer	Correct answer	Correct answer	Correct answer	Correct answer	Incorrect answer	Correct answer	Correct answer	Incorrect answer	Correct answer	Correct answer	Incorrect answer	Incorrect answer	Correct answer	Incorrect answer	Correct answer	Correct answer	Incorrect answer	Correct answer	Correct answer	Correct answer	21	75	Satisfactory
Female	35-39 years	Eastern Region	Postgraduate education	Medical	Employed	Three times or more	Yes	No	Correct answer	Incorrect answer	Correct answer	Correct answer	Correct answer	Incorrect answer	Correct answer	Incorrect answer	Correct answer	Incorrect answer	Incorrect answer	Correct answer	Incorrect answer	Correct answer	Correct answer	Correct answer	Correct answer	Correct answer	Correct answer	Correct answer	Correct answer	Correct answer	Correct answer	Incorrect answer	Incorrect answer	Correct answer	Correct answer	Correct answer	21	75	Satisfactory
Male	25-29 years	Middle Region	University student	Medical	Employed	Two times	No	No	Incorrect answer	Correct answer	Correct answer	Correct answer	Correct answer	Correct answer	Correct answer	Incorrect answer	Incorrect answer	Correct answer	Correct answer	Correct answer	Correct answer	Correct answer	Correct answer	Correct answer	Correct answer	Correct answer	Correct answer	Correct answer	Incorrect answer	Correct answer	Correct answer	Incorrect answer	Correct answer	Correct answer	Incorrect answer	Correct answer	21	75	Satisfactory
Female	18 to 24 years	Middle Region	University student	Medical	Employed	Two times	No	No	Incorrect answer	Correct answer	Correct answer	Correct answer	Correct answer	Correct answer	Correct answer	Correct answer	Correct answer	Correct answer	Correct answer	Correct answer	Correct answer	Correct answer	Correct answer	Correct answer	Correct answer	Correct answer	Correct answer	Correct answer	Correct answer	Incorrect answer	Correct answer	Incorrect answer	Incorrect answer	Incorrect answer	Incorrect answer	Correct answer	21	75	Satisfactory
Female	25-29 years	Middle Region	University student	Medical	Employed	Two times	No	No	Incorrect answer	Correct answer	Correct answer	Correct answer	Correct answer	Correct answer	Correct answer	Correct answer	Correct answer	Correct answer	Correct answer	Correct answer	Correct answer	Correct answer	Correct answer	Correct answer	Incorrect answer	Correct answer	Correct answer	Correct answer	Correct answer	Incorrect answer	Correct answer	Incorrect answer	Incorrect answer	Correct answer	Incorrect answer	Correct answer	21	75	Satisfactory
Female	25-29 years	Middle Region	Diploma	Medical	Unemployed	Two times	No	No	Incorrect answer	Incorrect answer	Correct answer	Correct answer	Incorrect answer	Correct answer	Correct answer	Correct answer	Correct answer	Correct answer	Correct answer	Correct answer	Correct answer	Correct answer	Correct answer	Incorrect answer	Incorrect answer	Correct answer	Correct answer	Correct answer	Correct answer	Correct answer	Correct answer	Incorrect answer	Incorrect answer	Correct answer	Incorrect answer	Correct answer	21	75	Satisfactory
Male	30-34 years	Middle Region	Diploma	Medical	Unemployed	Three times or more	No	No	Incorrect answer	Incorrect answer	Correct answer	Incorrect answer	Incorrect answer	Correct answer	Correct answer	Correct answer	Incorrect answer	Correct answer	Correct answer	Correct answer	Incorrect answer	Correct answer	Incorrect answer	Correct answer	Incorrect answer	Correct answer	Correct answer	Correct answer	Correct answer	Correct answer	Correct answer	Correct answer	Correct answer	Correct answer	Correct answer	Correct answer	21	75	Satisfactory
Female	25-29 years	Middle Region	Diploma	Medical	Employed	One time	No	No	Incorrect answer	Correct answer	Correct answer	Correct answer	Correct answer	Correct answer	Correct answer	Correct answer	Correct answer	Correct answer	Correct answer	Incorrect answer	Correct answer	Incorrect answer	Correct answer	Incorrect answer	Incorrect answer	Incorrect answer	Correct answer	Correct answer	Correct answer	Correct answer	Correct answer	Correct answer	Correct answer	Correct answer	Correct answer	Correct answer	21	75	Satisfactory
Female	30-34 years	Middle Region	University student	Medical	Employed	Two times	No	No	Incorrect answer	Correct answer	Incorrect answer	Correct answer	Incorrect answer	Correct answer	Correct answer	Correct answer	Incorrect answer	Incorrect answer	Correct answer	Correct answer	Correct answer	Correct answer	Correct answer	Correct answer	Correct answer	Correct answer	Correct answer	Correct answer	Incorrect answer	Correct answer	Correct answer	Correct answer	Correct answer	Correct answer	Correct answer	Correct answer	21	75	Satisfactory
Male	25-29 years	Middle Region	University student	Medical	Employed	Two times	No	No	Incorrect answer	Correct answer	Correct answer	Correct answer	Correct answer	Correct answer	Correct answer	Incorrect answer	Incorrect answer	Correct answer	Correct answer	Correct answer	Correct answer	Correct answer	Correct answer	Correct answer	Correct answer	Correct answer	Correct answer	Correct answer	Incorrect answer	Correct answer	Correct answer	Incorrect answer	Correct answer	Correct answer	Incorrect answer	Correct answer	21	75	Satisfactory
Female	18 to 24 years	Middle Region	University student	Medical	Employed	Two times	No	No	Incorrect answer	Correct answer	Correct answer	Correct answer	Correct answer	Correct answer	Correct answer	Correct answer	Correct answer	Correct answer	Correct answer	Correct answer	Correct answer	Correct answer	Correct answer	Correct answer	Correct answer	Correct answer	Correct answer	Correct answer	Correct answer	Incorrect answer	Correct answer	Incorrect answer	Incorrect answer	Incorrect answer	Incorrect answer	Correct answer	21	75	Satisfactory
Female	25-29 years	Middle Region	University student	Medical	Employed	Two times	No	No	Incorrect answer	Correct answer	Correct answer	Correct answer	Correct answer	Correct answer	Correct answer	Correct answer	Correct answer	Correct answer	Correct answer	Correct answer	Correct answer	Correct answer	Correct answer	Correct answer	Incorrect answer	Correct answer	Correct answer	Correct answer	Correct answer	Incorrect answer	Correct answer	Incorrect answer	Incorrect answer	Correct answer	Incorrect answer	Correct answer	21	75	Satisfactory
Female	25-29 years	Middle Region	Diploma	Medical	Unemployed	Two times	No	No	Incorrect answer	Incorrect answer	Correct answer	Correct answer	Incorrect answer	Correct answer	Correct answer	Correct answer	Correct answer	Correct answer	Correct answer	Correct answer	Correct answer	Correct answer	Correct answer	Incorrect answer	Incorrect answer	Correct answer	Correct answer	Correct answer	Correct answer	Correct answer	Correct answer	Incorrect answer	Incorrect answer	Correct answer	Incorrect answer	Correct answer	21	75	Satisfactory
Male	30-34 years	Middle Region	Diploma	Medical	Unemployed	Three times or more	No	No	Incorrect answer	Incorrect answer	Correct answer	Incorrect answer	Incorrect answer	Correct answer	Correct answer	Correct answer	Incorrect answer	Correct answer	Correct answer	Correct answer	Incorrect answer	Correct answer	Incorrect answer	Correct answer	Incorrect answer	Correct answer	Correct answer	Correct answer	Correct answer	Correct answer	Correct answer	Correct answer	Correct answer	Correct answer	Correct answer	Correct answer	21	75	Satisfactory
Female	25-29 years	Middle Region	Diploma	Medical	Employed	One time	No	No	Incorrect answer	Correct answer	Correct answer	Correct answer	Correct answer	Correct answer	Correct answer	Correct answer	Correct answer	Correct answer	Correct answer	Incorrect answer	Correct answer	Incorrect answer	Correct answer	Incorrect answer	Incorrect answer	Incorrect answer	Correct answer	Correct answer	Correct answer	Correct answer	Correct answer	Correct answer	Correct answer	Correct answer	Correct answer	Correct answer	21	75	Satisfactory
Female	30-34 years	Middle Region	University student	Medical	Employed	Two times	No	No	Incorrect answer	Correct answer	Incorrect answer	Correct answer	Incorrect answer	Correct answer	Correct answer	Correct answer	Incorrect answer	Incorrect answer	Correct answer	Correct answer	Correct answer	Correct answer	Correct answer	Correct answer	Correct answer	Correct answer	Correct answer	Correct answer	Incorrect answer	Correct answer	Correct answer	Correct answer	Correct answer	Correct answer	Correct answer	Correct answer	21	75	Satisfactory
Female	35-39 years	Western Region	Postgraduate education	Non-medical	Employed	Three times or more	Yes	Yes	Incorrect answer	Incorrect answer	Correct answer	Correct answer	Incorrect answer	Incorrect answer	Correct answer	Correct answer	Incorrect answer	Incorrect answer	Correct answer	Correct answer	Correct answer	Correct answer	Correct answer	Correct answer	Correct answer	Correct answer	Correct answer	Correct answer	Incorrect answer	Correct answer	Correct answer	Correct answer	Correct answer	Incorrect answer	Correct answer	Correct answer	21	75	Satisfactory
Male	18 to 24 years	Western Region	High school	Non-medical	Unemployed	Three times or more	Yes	Yes	Incorrect answer	Correct answer	Correct answer	Correct answer	Correct answer	Correct answer	Incorrect answer	Correct answer	Correct answer	Incorrect answer	Correct answer	Correct answer	Correct answer	Correct answer	Correct answer	Correct answer	Correct answer	Correct answer	Correct answer	Correct answer	Incorrect answer	Incorrect answer	Correct answer	Incorrect answer	Correct answer	Correct answer	Correct answer	Correct answer	21	75	Satisfactory
Male	35-39 years	Western Region	University student	Non-medical	Employed	One time	Yes	No	Incorrect answer	Incorrect answer	Correct answer	Correct answer	Incorrect answer	Incorrect answer	Correct answer	Correct answer	Correct answer	Correct answer	Correct answer	Correct answer	Incorrect answer	Correct answer	Correct answer	Correct answer	Correct answer	Correct answer	Correct answer	Correct answer	Incorrect answer	Correct answer	Correct answer	Incorrect answer	Incorrect answer	Correct answer	Correct answer	Correct answer	21	75	Satisfactory
Male	25-29 years	Middle Region	University student	Non-medical	Unemployed	Three times or more	Yes	Yes	Incorrect answer	Correct answer	Correct answer	Correct answer	Correct answer	Correct answer	Correct answer	Correct answer	Correct answer	Correct answer	Correct answer	Incorrect answer	Incorrect answer	Correct answer	Correct answer	Correct answer	Correct answer	Correct answer	Correct answer	Correct answer	Incorrect answer	Incorrect answer	Correct answer	Correct answer	Correct answer	Correct answer	Correct answer	Incorrect answer	21	75	Satisfactory
Female	25-29 years	Western Region	Diploma	Non-medical	Employed	Three times or more	Yes	Yes	Incorrect answer	Incorrect answer	Correct answer	Correct answer	Incorrect answer	Incorrect answer	Correct answer	Correct answer	Correct answer	Correct answer	Incorrect answer	Correct answer	Correct answer	Incorrect answer	Correct answer	Correct answer	Correct answer	Correct answer	Correct answer	Correct answer	Incorrect answer	Correct answer	Correct answer	Incorrect answer	Correct answer	Correct answer	Correct answer	Correct answer	21	75	Satisfactory
Female	45 years and above	Western Region	Diploma	Non-medical	Unemployed	Three times or more	Yes	No	Incorrect answer	Incorrect answer	Correct answer	Correct answer	Correct answer	Correct answer	Correct answer	Correct answer	Correct answer	Correct answer	Correct answer	Correct answer	Incorrect answer	Correct answer	Correct answer	Incorrect answer	Correct answer	Correct answer	Incorrect answer	Incorrect answer	Correct answer	Incorrect answer	Correct answer	Correct answer	Incorrect answer	Correct answer	Correct answer	Correct answer	21	75	Satisfactory
Female	35-39 years	Eastern Region	Postgraduate education	Medical	Employed	Three times or more	Yes	No	Correct answer	Incorrect answer	Correct answer	Correct answer	Correct answer	Incorrect answer	Correct answer	Incorrect answer	Correct answer	Incorrect answer	Incorrect answer	Correct answer	Incorrect answer	Correct answer	Correct answer	Correct answer	Correct answer	Correct answer	Correct answer	Correct answer	Correct answer	Correct answer	Correct answer	Incorrect answer	Incorrect answer	Correct answer	Correct answer	Correct answer	21	75	Satisfactory
Female	25-29 years	Middle Region	Diploma	Medical	Employed	One time	No	No	Incorrect answer	Correct answer	Correct answer	Correct answer	Correct answer	Correct answer	Correct answer	Correct answer	Correct answer	Correct answer	Correct answer	Incorrect answer	Correct answer	Incorrect answer	Correct answer	Incorrect answer	Incorrect answer	Incorrect answer	Correct answer	Correct answer	Correct answer	Correct answer	Correct answer	Correct answer	Correct answer	Correct answer	Correct answer	Correct answer	21	75	Satisfactory
Female	30-34 years	Middle Region	University student	Medical	Employed	Two times	No	No	Incorrect answer	Correct answer	Incorrect answer	Correct answer	Incorrect answer	Correct answer	Correct answer	Correct answer	Incorrect answer	Incorrect answer	Correct answer	Correct answer	Correct answer	Correct answer	Correct answer	Correct answer	Correct answer	Correct answer	Correct answer	Correct answer	Incorrect answer	Correct answer	Correct answer	Correct answer	Correct answer	Correct answer	Correct answer	Correct answer	21	75	Satisfactory
Male	25-29 years	Middle Region	University student	Medical	Employed	Two times	No	No	Incorrect answer	Correct answer	Correct answer	Correct answer	Correct answer	Correct answer	Correct answer	Incorrect answer	Incorrect answer	Correct answer	Correct answer	Correct answer	Correct answer	Correct answer	Correct answer	Correct answer	Correct answer	Correct answer	Correct answer	Correct answer	Incorrect answer	Correct answer	Correct answer	Incorrect answer	Correct answer	Correct answer	Incorrect answer	Correct answer	21	75	Satisfactory
Female	18 to 24 years	Middle Region	University student	Medical	Employed	Two times	No	No	Incorrect answer	Correct answer	Correct answer	Correct answer	Correct answer	Correct answer	Correct answer	Correct answer	Correct answer	Correct answer	Correct answer	Correct answer	Correct answer	Correct answer	Correct answer	Correct answer	Correct answer	Correct answer	Correct answer	Correct answer	Correct answer	Incorrect answer	Correct answer	Incorrect answer	Incorrect answer	Incorrect answer	Incorrect answer	Correct answer	21	75	Satisfactory
Female	25-29 years	Middle Region	University student	Medical	Employed	Two times	No	No	Incorrect answer	Correct answer	Correct answer	Correct answer	Correct answer	Correct answer	Correct answer	Correct answer	Correct answer	Correct answer	Correct answer	Correct answer	Correct answer	Correct answer	Correct answer	Correct answer	Incorrect answer	Correct answer	Correct answer	Correct answer	Correct answer	Incorrect answer	Correct answer	Incorrect answer	Incorrect answer	Correct answer	Incorrect answer	Correct answer	21	75	Satisfactory
Female	35-39 years	Western Region	Postgraduate education	Non-medical	Employed	Two times	Yes	No	Incorrect answer	Incorrect answer	Correct answer	Correct answer	Correct answer	Correct answer	Correct answer	Correct answer	Correct answer	Incorrect answer	Correct answer	Correct answer	Incorrect answer	Correct answer	Correct answer	Correct answer	Correct answer	Correct answer	Correct answer	Correct answer	Incorrect answer	Correct answer	Correct answer	Correct answer	Correct answer	Incorrect answer	Correct answer	Incorrect answer	22	78.57	Satisfactory
Male	30-34 years	Western Region	Bachelor's degree	Non-medical	Employed	One time	No	No	Incorrect answer	Incorrect answer	Correct answer	Correct answer	Correct answer	Correct answer	Correct answer	Correct answer	Correct answer	Incorrect answer	Correct answer	Correct answer	Correct answer	Correct answer	Correct answer	Correct answer	Correct answer	Correct answer	Incorrect answer	Incorrect answer	Incorrect answer	Incorrect answer	Correct answer	Correct answer	Correct answer	Correct answer	Correct answer	Correct answer	22	78.57	Satisfactory
Female	30-34 years	Eastern Region	Bachelor's degree	Non-medical	Employed	Three times or more	Yes	Yes	Incorrect answer	Correct answer	Correct answer	Correct answer	Correct answer	Correct answer	Correct answer	Correct answer	Correct answer	Incorrect answer	Correct answer	Correct answer	Incorrect answer	Correct answer	Correct answer	Correct answer	Correct answer	Correct answer	Correct answer	Correct answer	Incorrect answer	Correct answer	Correct answer	Incorrect answer	Correct answer	Correct answer	Correct answer	Correct answer	22	78.57	Satisfactory
Male	25-29 years	Middle Region	Bachelor's degree	Non-medical	Employed	Three times or more	Yes	Yes	Incorrect answer	Correct answer	Correct answer	Correct answer	Correct answer	Correct answer	Correct answer	Correct answer	Incorrect answer	Correct answer	Correct answer	Correct answer	Correct answer	Correct answer	Correct answer	Correct answer	Correct answer	Correct answer	Correct answer	Correct answer	Incorrect answer	Correct answer	Correct answer	Incorrect answer	Incorrect answer	Correct answer	Correct answer	Correct answer	22	78.57	Satisfactory
Female	25-29 years	Northern Region	Bachelor's degree	Non-medical	Employed	Three times or more	Yes	Yes	Incorrect answer	Correct answer	Correct answer	Correct answer	Correct answer	Correct answer	Correct answer	Correct answer	Correct answer	Incorrect answer	Correct answer	Correct answer	Correct answer	Correct answer	Correct answer	Correct answer	Correct answer	Correct answer	Incorrect answer	Incorrect answer	Incorrect answer	Correct answer	Correct answer	Correct answer	Correct answer	Correct answer	Correct answer	Correct answer	22	78.57	Satisfactory
Male	45 years and above	Western Region	Postgraduate education	Non-medical	Employed	Three times or more	Yes	Yes	Incorrect answer	Correct answer	Correct answer	Correct answer	Correct answer	Correct answer	Correct answer	Correct answer	Incorrect answer	Correct answer	Correct answer	Correct answer	Incorrect answer	Correct answer	Correct answer	Correct answer	Correct answer	Correct answer	Correct answer	Correct answer	Correct answer	Incorrect answer	Correct answer	Correct answer	Correct answer	Incorrect answer	Correct answer	Correct answer	22	78.57	Satisfactory
Male	25-29 years	Middle Region	University student	Medical	Employed	One time	No	No	Incorrect answer	Correct answer	Correct answer	Correct answer	Correct answer	Correct answer	Correct answer	Correct answer	Correct answer	Correct answer	Correct answer	Correct answer	Correct answer	Correct answer	Correct answer	Correct answer	Incorrect answer	Correct answer	Correct answer	Correct answer	Correct answer	Correct answer	Correct answer	Incorrect answer	Incorrect answer	Correct answer	Incorrect answer	Correct answer	22	78.57	Satisfactory
Male	18 to 24 years	Middle Region	Diploma	Medical	Employed	Three times or more	No	No	Incorrect answer	Correct answer	Correct answer	Correct answer	Incorrect answer	Incorrect answer	Incorrect answer	Correct answer	Incorrect answer	Correct answer	Correct answer	Correct answer	Correct answer	Correct answer	Correct answer	Correct answer	Correct answer	Correct answer	Correct answer	Correct answer	Correct answer	Correct answer	Correct answer	Correct answer	Correct answer	Correct answer	Correct answer	Correct answer	22	78.57	Satisfactory
Male	25-29 years	Middle Region	University student	Medical	Employed	Two times	No	No	Incorrect answer	Correct answer	Correct answer	Correct answer	Correct answer	Correct answer	Correct answer	Correct answer	Correct answer	Correct answer	Correct answer	Correct answer	Correct answer	Incorrect answer	Incorrect answer	Correct answer	Incorrect answer	Incorrect answer	Correct answer	Correct answer	Correct answer	Correct answer	Correct answer	Correct answer	Correct answer	Correct answer	Correct answer	Correct answer	22	78.57	Satisfactory
Female	25-29 years	Middle Region	University student	Medical	Employed	Three times or more	No	No	Incorrect answer	Correct answer	Correct answer	Correct answer	Incorrect answer	Incorrect answer	Incorrect answer	Correct answer	Correct answer	Correct answer	Correct answer	Incorrect answer	Correct answer	Correct answer	Correct answer	Correct answer	Correct answer	Correct answer	Correct answer	Correct answer	Correct answer	Correct answer	Correct answer	Correct answer	Correct answer	Correct answer	Correct answer	Correct answer	22	78.57	Satisfactory
Female	30-34 years	Middle Region	University student	Medical	Employed	Three times or more	No	No	Incorrect answer	Correct answer	Incorrect answer	Correct answer	Incorrect answer	Incorrect answer	Correct answer	Correct answer	Correct answer	Correct answer	Correct answer	Correct answer	Correct answer	Correct answer	Correct answer	Correct answer	Incorrect answer	Correct answer	Correct answer	Correct answer	Correct answer	Correct answer	Correct answer	Correct answer	Correct answer	Correct answer	Correct answer	Correct answer	22	78.57	Satisfactory
Female	30-34 years	Middle Region	Diploma	Medical	Employed	Two times	No	No	Incorrect answer	Correct answer	Correct answer	Correct answer	Correct answer	Correct answer	Correct answer	Correct answer	Correct answer	Incorrect answer	Correct answer	Correct answer	Correct answer	Correct answer	Correct answer	Correct answer	Correct answer	Correct answer	Correct answer	Correct answer	Incorrect answer	Correct answer	Correct answer	Incorrect answer	Incorrect answer	Correct answer	Correct answer	Correct answer	22	78.57	Satisfactory
Male	25-29 years	Western Region	University student	Medical	Unemployed	One time	No	No	Correct answer	Incorrect answer	Incorrect answer	Correct answer	Incorrect answer	Correct answer	Incorrect answer	Correct answer	Incorrect answer	Correct answer	Correct answer	Correct answer	Incorrect answer	Correct answer	Incorrect answer	Correct answer	Correct answer	Correct answer	Correct answer	Correct answer	Correct answer	Correct answer	Correct answer	Correct answer	Correct answer	Correct answer	Correct answer	Correct answer	22	78.57	Satisfactory
Male	30-34 years	Eastern Region	Diploma	Medical	Employed	Three times or more	No	No	Incorrect answer	Correct answer	Correct answer	Correct answer	Correct answer	Correct answer	Correct answer	Correct answer	Incorrect answer	Incorrect answer	Incorrect answer	Incorrect answer	Correct answer	Correct answer	Correct answer	Correct answer	Correct answer	Correct answer	Correct answer	Correct answer	Correct answer	Correct answer	Correct answer	Correct answer	Correct answer	Correct answer	Correct answer	Correct answer	22	78.57	Satisfactory
Female	25-29 years	Northern Region	Diploma	Medical	Employed	One time	No	No	Incorrect answer	Correct answer	Correct answer	Correct answer	Correct answer	Correct answer	Correct answer	Correct answer	Incorrect answer	Incorrect answer	Incorrect answer	Incorrect answer	Correct answer	Correct answer	Correct answer	Correct answer	Correct answer	Correct answer	Correct answer	Correct answer	Correct answer	Correct answer	Correct answer	Correct answer	Correct answer	Correct answer	Correct answer	Correct answer	22	78.57	Satisfactory
Female	30-34 years	Eastern Region	Bachelor's degree	Non-medical	Employed	Three times or more	Yes	Yes	Incorrect answer	Incorrect answer	Correct answer	Correct answer	Incorrect answer	Incorrect answer	Correct answer	Correct answer	Incorrect answer	Incorrect answer	Correct answer	Correct answer	Correct answer	Correct answer	Correct answer	Correct answer	Correct answer	Correct answer	Correct answer	Correct answer	Incorrect answer	Correct answer	Correct answer	Correct answer	Correct answer	Correct answer	Correct answer	Correct answer	22	78.57	Satisfactory
Male	40-44 years	Western Region	Postgraduate education	Non-medical	Employed	Three times or more	Yes	Yes	Incorrect answer	Incorrect answer	Correct answer	Correct answer	Correct answer	Correct answer	Correct answer	Correct answer	Correct answer	Incorrect answer	Correct answer	Incorrect answer	Correct answer	Correct answer	Correct answer	Correct answer	Correct answer	Correct answer	Correct answer	Correct answer	Incorrect answer	Incorrect answer	Correct answer	Correct answer	Correct answer	Correct answer	Incorrect answer	Correct answer	22	78.57	Satisfactory
Male	25-29 years	Middle Region	University student	Medical	Employed	One time	No	No	Incorrect answer	Correct answer	Correct answer	Correct answer	Correct answer	Correct answer	Correct answer	Correct answer	Correct answer	Correct answer	Correct answer	Correct answer	Correct answer	Correct answer	Correct answer	Correct answer	Incorrect answer	Correct answer	Correct answer	Correct answer	Correct answer	Correct answer	Correct answer	Incorrect answer	Incorrect answer	Correct answer	Incorrect answer	Correct answer	22	78.57	Satisfactory
Male	18 to 24 years	Middle Region	Diploma	Medical	Employed	Three times or more	No	No	Incorrect answer	Correct answer	Correct answer	Correct answer	Incorrect answer	Incorrect answer	Incorrect answer	Correct answer	Incorrect answer	Correct answer	Correct answer	Correct answer	Correct answer	Correct answer	Correct answer	Correct answer	Correct answer	Correct answer	Correct answer	Correct answer	Correct answer	Correct answer	Correct answer	Correct answer	Correct answer	Correct answer	Correct answer	Correct answer	22	78.57	Satisfactory
Male	25-29 years	Middle Region	University student	Medical	Employed	Two times	No	No	Incorrect answer	Correct answer	Correct answer	Correct answer	Correct answer	Correct answer	Correct answer	Correct answer	Correct answer	Correct answer	Correct answer	Correct answer	Correct answer	Incorrect answer	Incorrect answer	Correct answer	Incorrect answer	Incorrect answer	Correct answer	Correct answer	Correct answer	Correct answer	Correct answer	Correct answer	Correct answer	Correct answer	Correct answer	Correct answer	22	78.57	Satisfactory
Female	25-29 years	Middle Region	University student	Medical	Employed	Three times or more	No	No	Incorrect answer	Correct answer	Correct answer	Correct answer	Incorrect answer	Incorrect answer	Incorrect answer	Correct answer	Correct answer	Correct answer	Correct answer	Incorrect answer	Correct answer	Correct answer	Correct answer	Correct answer	Correct answer	Correct answer	Correct answer	Correct answer	Correct answer	Correct answer	Correct answer	Correct answer	Correct answer	Correct answer	Correct answer	Correct answer	22	78.57	Satisfactory
Female	30-34 years	Middle Region	University student	Medical	Employed	Three times or more	No	No	Incorrect answer	Correct answer	Incorrect answer	Correct answer	Incorrect answer	Incorrect answer	Correct answer	Correct answer	Correct answer	Correct answer	Correct answer	Correct answer	Correct answer	Correct answer	Correct answer	Correct answer	Incorrect answer	Correct answer	Correct answer	Correct answer	Correct answer	Correct answer	Correct answer	Correct answer	Correct answer	Correct answer	Correct answer	Correct answer	22	78.57	Satisfactory
Female	30-34 years	Middle Region	Diploma	Medical	Employed	Two times	No	No	Incorrect answer	Correct answer	Correct answer	Correct answer	Correct answer	Correct answer	Correct answer	Correct answer	Correct answer	Incorrect answer	Correct answer	Correct answer	Correct answer	Correct answer	Correct answer	Correct answer	Correct answer	Correct answer	Correct answer	Correct answer	Incorrect answer	Correct answer	Correct answer	Incorrect answer	Incorrect answer	Correct answer	Correct answer	Correct answer	22	78.57	Satisfactory
Male	25-29 years	Western Region	University student	Medical	Unemployed	One time	No	No	Correct answer	Incorrect answer	Incorrect answer	Correct answer	Incorrect answer	Correct answer	Incorrect answer	Correct answer	Incorrect answer	Correct answer	Correct answer	Correct answer	Incorrect answer	Correct answer	Incorrect answer	Correct answer	Correct answer	Correct answer	Correct answer	Correct answer	Correct answer	Correct answer	Correct answer	Correct answer	Correct answer	Correct answer	Correct answer	Correct answer	22	78.57	Satisfactory
Male	30-34 years	Eastern Region	Diploma	Medical	Employed	Three times or more	No	No	Incorrect answer	Correct answer	Correct answer	Correct answer	Correct answer	Correct answer	Correct answer	Correct answer	Incorrect answer	Incorrect answer	Incorrect answer	Incorrect answer	Correct answer	Correct answer	Correct answer	Correct answer	Correct answer	Correct answer	Correct answer	Correct answer	Correct answer	Correct answer	Correct answer	Correct answer	Correct answer	Correct answer	Correct answer	Correct answer	22	78.57	Satisfactory
Female	25-29 years	Northern Region	Diploma	Medical	Employed	One time	No	No	Incorrect answer	Correct answer	Correct answer	Correct answer	Correct answer	Correct answer	Correct answer	Correct answer	Incorrect answer	Incorrect answer	Incorrect answer	Incorrect answer	Correct answer	Correct answer	Correct answer	Correct answer	Correct answer	Correct answer	Correct answer	Correct answer	Correct answer	Correct answer	Correct answer	Correct answer	Correct answer	Correct answer	Correct answer	Correct answer	22	78.57	Satisfactory
Female	30-34 years	Eastern Region	Bachelor's degree	Non-medical	Employed	Three times or more	Yes	Yes	Incorrect answer	Incorrect answer	Correct answer	Correct answer	Incorrect answer	Incorrect answer	Correct answer	Correct answer	Incorrect answer	Incorrect answer	Correct answer	Correct answer	Correct answer	Correct answer	Correct answer	Correct answer	Correct answer	Correct answer	Correct answer	Correct answer	Incorrect answer	Correct answer	Correct answer	Correct answer	Correct answer	Correct answer	Correct answer	Correct answer	22	78.57	Satisfactory
Male	40-44 years	Western Region	Postgraduate education	Non-medical	Employed	Three times or more	Yes	Yes	Incorrect answer	Incorrect answer	Correct answer	Correct answer	Correct answer	Correct answer	Correct answer	Correct answer	Correct answer	Incorrect answer	Correct answer	Incorrect answer	Correct answer	Correct answer	Correct answer	Correct answer	Correct answer	Correct answer	Correct answer	Correct answer	Incorrect answer	Incorrect answer	Correct answer	Correct answer	Correct answer	Correct answer	Incorrect answer	Correct answer	22	78.57	Satisfactory
Female	35-39 years	Western Region	Postgraduate education	Non-medical	Employed	Two times	Yes	No	Incorrect answer	Incorrect answer	Correct answer	Correct answer	Correct answer	Correct answer	Correct answer	Correct answer	Correct answer	Incorrect answer	Correct answer	Correct answer	Incorrect answer	Correct answer	Correct answer	Correct answer	Correct answer	Correct answer	Correct answer	Correct answer	Incorrect answer	Correct answer	Correct answer	Correct answer	Correct answer	Incorrect answer	Correct answer	Incorrect answer	22	78.57	Satisfactory
Male	30-34 years	Western Region	Bachelor's degree	Non-medical	Employed	One time	No	No	Incorrect answer	Incorrect answer	Correct answer	Correct answer	Correct answer	Correct answer	Correct answer	Correct answer	Correct answer	Incorrect answer	Correct answer	Correct answer	Correct answer	Correct answer	Correct answer	Correct answer	Correct answer	Correct answer	Incorrect answer	Incorrect answer	Incorrect answer	Incorrect answer	Correct answer	Correct answer	Correct answer	Correct answer	Correct answer	Correct answer	22	78.57	Satisfactory
Female	30-34 years	Eastern Region	Bachelor's degree	Non-medical	Employed	Three times or more	Yes	Yes	Incorrect answer	Correct answer	Correct answer	Correct answer	Correct answer	Correct answer	Correct answer	Correct answer	Correct answer	Incorrect answer	Correct answer	Correct answer	Incorrect answer	Correct answer	Correct answer	Correct answer	Correct answer	Correct answer	Correct answer	Correct answer	Incorrect answer	Correct answer	Correct answer	Incorrect answer	Correct answer	Correct answer	Correct answer	Correct answer	22	78.57	Satisfactory
Male	25-29 years	Middle Region	Bachelor's degree	Non-medical	Employed	Three times or more	Yes	Yes	Incorrect answer	Correct answer	Correct answer	Correct answer	Correct answer	Correct answer	Correct answer	Correct answer	Incorrect answer	Correct answer	Correct answer	Correct answer	Correct answer	Correct answer	Correct answer	Correct answer	Correct answer	Correct answer	Correct answer	Correct answer	Incorrect answer	Correct answer	Correct answer	Incorrect answer	Incorrect answer	Correct answer	Correct answer	Correct answer	22	78.57	Satisfactory
Female	25-29 years	Northern Region	Bachelor's degree	Non-medical	Employed	Three times or more	Yes	Yes	Incorrect answer	Correct answer	Correct answer	Correct answer	Correct answer	Correct answer	Correct answer	Correct answer	Correct answer	Incorrect answer	Correct answer	Correct answer	Correct answer	Correct answer	Correct answer	Correct answer	Correct answer	Correct answer	Incorrect answer	Incorrect answer	Incorrect answer	Correct answer	Correct answer	Correct answer	Correct answer	Correct answer	Correct answer	Correct answer	22	78.57	Satisfactory
Male	45 years and above	Western Region	Postgraduate education	Non-medical	Employed	Three times or more	Yes	Yes	Incorrect answer	Correct answer	Correct answer	Correct answer	Correct answer	Correct answer	Correct answer	Correct answer	Incorrect answer	Correct answer	Correct answer	Correct answer	Incorrect answer	Correct answer	Correct answer	Correct answer	Correct answer	Correct answer	Correct answer	Correct answer	Correct answer	Incorrect answer	Correct answer	Correct answer	Correct answer	Incorrect answer	Correct answer	Correct answer	22	78.57	Satisfactory
Female	30-34 years	Middle Region	Diploma	Medical	Employed	Two times	No	No	Incorrect answer	Correct answer	Correct answer	Correct answer	Correct answer	Correct answer	Correct answer	Correct answer	Correct answer	Incorrect answer	Correct answer	Correct answer	Correct answer	Correct answer	Correct answer	Correct answer	Correct answer	Correct answer	Correct answer	Correct answer	Incorrect answer	Correct answer	Correct answer	Incorrect answer	Incorrect answer	Correct answer	Correct answer	Correct answer	22	78.57	Satisfactory
Male	25-29 years	Western Region	University student	Medical	Unemployed	One time	No	No	Correct answer	Incorrect answer	Incorrect answer	Correct answer	Incorrect answer	Correct answer	Incorrect answer	Correct answer	Incorrect answer	Correct answer	Correct answer	Correct answer	Incorrect answer	Correct answer	Incorrect answer	Correct answer	Correct answer	Correct answer	Correct answer	Correct answer	Correct answer	Correct answer	Correct answer	Correct answer	Correct answer	Correct answer	Correct answer	Correct answer	22	78.57	Satisfactory
Male	30-34 years	Eastern Region	Diploma	Medical	Employed	Three times or more	No	No	Incorrect answer	Correct answer	Correct answer	Correct answer	Correct answer	Correct answer	Correct answer	Correct answer	Incorrect answer	Incorrect answer	Incorrect answer	Incorrect answer	Correct answer	Correct answer	Correct answer	Correct answer	Correct answer	Correct answer	Correct answer	Correct answer	Correct answer	Correct answer	Correct answer	Correct answer	Correct answer	Correct answer	Correct answer	Correct answer	22	78.57	Satisfactory
Female	25-29 years	Northern Region	Diploma	Medical	Employed	One time	No	No	Incorrect answer	Correct answer	Correct answer	Correct answer	Correct answer	Correct answer	Correct answer	Correct answer	Incorrect answer	Incorrect answer	Incorrect answer	Incorrect answer	Correct answer	Correct answer	Correct answer	Correct answer	Correct answer	Correct answer	Correct answer	Correct answer	Correct answer	Correct answer	Correct answer	Correct answer	Correct answer	Correct answer	Correct answer	Correct answer	22	78.57	Satisfactory
Female	30-34 years	Eastern Region	Bachelor's degree	Non-medical	Employed	Three times or more	Yes	Yes	Incorrect answer	Incorrect answer	Correct answer	Correct answer	Incorrect answer	Incorrect answer	Correct answer	Correct answer	Incorrect answer	Incorrect answer	Correct answer	Correct answer	Correct answer	Correct answer	Correct answer	Correct answer	Correct answer	Correct answer	Correct answer	Correct answer	Incorrect answer	Correct answer	Correct answer	Correct answer	Correct answer	Correct answer	Correct answer	Correct answer	22	78.57	Satisfactory
Male	40-44 years	Western Region	Postgraduate education	Non-medical	Employed	Three times or more	Yes	Yes	Incorrect answer	Incorrect answer	Correct answer	Correct answer	Correct answer	Correct answer	Correct answer	Correct answer	Correct answer	Incorrect answer	Correct answer	Incorrect answer	Correct answer	Correct answer	Correct answer	Correct answer	Correct answer	Correct answer	Correct answer	Correct answer	Incorrect answer	Incorrect answer	Correct answer	Correct answer	Correct answer	Correct answer	Incorrect answer	Correct answer	22	78.57	Satisfactory
Male	25-29 years	Middle Region	University student	Medical	Employed	One time	No	No	Incorrect answer	Correct answer	Correct answer	Correct answer	Correct answer	Correct answer	Correct answer	Correct answer	Correct answer	Correct answer	Correct answer	Correct answer	Correct answer	Correct answer	Correct answer	Correct answer	Incorrect answer	Correct answer	Correct answer	Correct answer	Correct answer	Correct answer	Correct answer	Incorrect answer	Incorrect answer	Correct answer	Incorrect answer	Correct answer	22	78.57	Satisfactory
Male	35-39 years	Western Region	Postgraduate education	Non-medical	Employed	Two times	Yes	No	Incorrect answer	Incorrect answer	Correct answer	Correct answer	Correct answer	Correct answer	Correct answer	Correct answer	Correct answer	Correct answer	Correct answer	Correct answer	Incorrect answer	Incorrect answer	Correct answer	Correct answer	Correct answer	Correct answer	Correct answer	Correct answer	Correct answer	Incorrect answer	Correct answer	Correct answer	Incorrect answer	Correct answer	Correct answer	Correct answer	23	82.14	Satisfactory
Male	25-29 years	Western Region	Bachelor's degree	Non-medical	Employed	One time	Yes	Yes	Incorrect answer	Correct answer	Correct answer	Correct answer	Correct answer	Correct answer	Correct answer	Correct answer	Correct answer	Correct answer	Correct answer	Correct answer	Correct answer	Correct answer	Correct answer	Correct answer	Correct answer	Correct answer	Incorrect answer	Incorrect answer	Incorrect answer	Correct answer	Correct answer	Correct answer	Correct answer	Correct answer	Correct answer	Correct answer	23	82.14	Satisfactory
Male	25-29 years	Eastern Region	University student	Non-medical	Employed	One time	Yes	Yes	Correct answer	Incorrect answer	Correct answer	Correct answer	Correct answer	Correct answer	Correct answer	Correct answer	Correct answer	Correct answer	Correct answer	Correct answer	Incorrect answer	Correct answer	Correct answer	Correct answer	Correct answer	Correct answer	Correct answer	Correct answer	Incorrect answer	Incorrect answer	Correct answer	Correct answer	Correct answer	Incorrect answer	Correct answer	Incorrect answer	23	82.14	Satisfactory
Male	35-39 years	Western Region	Postgraduate education	Non-medical	Employed	Three times or more	Yes	No	Incorrect answer	Incorrect answer	Correct answer	Correct answer	Correct answer	Correct answer	Correct answer	Correct answer	Correct answer	Incorrect answer	Correct answer	Correct answer	Correct answer	Correct answer	Correct answer	Correct answer	Correct answer	Correct answer	Correct answer	Correct answer	Incorrect answer	Incorrect answer	Correct answer	Incorrect answer	Correct answer	Correct answer	Correct answer	Correct answer	23	82.14	Satisfactory
Male	35-39 years	Middle Region	Bachelor's degree	Non-medical	Employed	One time	Yes	Yes	Incorrect answer	Correct answer	Correct answer	Correct answer	Correct answer	Correct answer	Correct answer	Correct answer	Correct answer	Correct answer	Incorrect answer	Correct answer	Correct answer	Incorrect answer	Correct answer	Correct answer	Correct answer	Correct answer	Correct answer	Correct answer	Incorrect answer	Correct answer	Correct answer	Correct answer	Correct answer	Correct answer	Correct answer	Correct answer	23	82.14	Satisfactory
Male	35-39 years	Eastern Region	Diploma	Non-medical	Employed	Three times or more	Yes	Yes	Incorrect answer	Incorrect answer	Correct answer	Correct answer	Correct answer	Correct answer	Correct answer	Correct answer	Correct answer	Correct answer	Correct answer	Correct answer	Incorrect answer	Correct answer	Correct answer	Correct answer	Correct answer	Correct answer	Correct answer	Correct answer	Incorrect answer	Incorrect answer	Correct answer	Correct answer	Incorrect answer	Correct answer	Correct answer	Correct answer	23	82.14	Satisfactory
Male	45 years and above	Western Region	Bachelor's degree	Non-medical	Employed	Three times or more	Yes	Yes	Incorrect answer	Correct answer	Correct answer	Correct answer	Correct answer	Correct answer	Correct answer	Correct answer	Correct answer	Incorrect answer	Correct answer	Correct answer	Correct answer	Correct answer	Correct answer	Correct answer	Correct answer	Correct answer	Correct answer	Correct answer	Incorrect answer	Incorrect answer	Correct answer	Correct answer	Correct answer	Correct answer	Correct answer	Correct answer	23	82.14	Satisfactory
Female	30-34 years	Middle Region	University student	Medical	Unemployed	Two times	No	No	Incorrect answer	Correct answer	Correct answer	Correct answer	Correct answer	Correct answer	Correct answer	Correct answer	Correct answer	Correct answer	Correct answer	Correct answer	Correct answer	Incorrect answer	Incorrect answer	Correct answer	Correct answer	Correct answer	Correct answer	Correct answer	Correct answer	Correct answer	Correct answer	Correct answer	Correct answer	Correct answer	Incorrect answer	Correct answer	23	82.14	Satisfactory
Male	25-29 years	Middle Region	University student	Medical	Unemployed	Two times	No	No	Incorrect answer	Correct answer	Correct answer	Correct answer	Correct answer	Correct answer	Correct answer	Correct answer	Correct answer	Incorrect answer	Correct answer	Correct answer	Correct answer	Correct answer	Correct answer	Correct answer	Correct answer	Correct answer	Correct answer	Correct answer	Correct answer	Correct answer	Correct answer	Incorrect answer	Incorrect answer	Correct answer	Correct answer	Correct answer	23	82.14	Satisfactory
Female	18 to 24 years	Middle Region	University student	Medical	Employed	Two times	No	No	Incorrect answer	Correct answer	Correct answer	Correct answer	Correct answer	Correct answer	Correct answer	Correct answer	Correct answer	Incorrect answer	Correct answer	Correct answer	Incorrect answer	Correct answer	Incorrect answer	Correct answer	Correct answer	Correct answer	Correct answer	Correct answer	Correct answer	Correct answer	Correct answer	Correct answer	Correct answer	Correct answer	Correct answer	Correct answer	23	82.14	Satisfactory
Female	30-34 years	Western Region	Diploma	Medical	Employed	Two times	No	No	Incorrect answer	Correct answer	Correct answer	Correct answer	Correct answer	Correct answer	Correct answer	Correct answer	Correct answer	Incorrect answer	Correct answer	Incorrect answer	Correct answer	Correct answer	Correct answer	Correct answer	Correct answer	Correct answer	Correct answer	Correct answer	Incorrect answer	Correct answer	Correct answer	Correct answer	Correct answer	Correct answer	Correct answer	Correct answer	23	82.14	Satisfactory
Male	25-29 years	Middle Region	High school	Medical	Unemployed	Two times	No	No	Incorrect answer	Correct answer	Correct answer	Correct answer	Incorrect answer	Incorrect answer	Correct answer	Correct answer	Incorrect answer	Correct answer	Correct answer	Correct answer	Correct answer	Correct answer	Correct answer	Correct answer	Correct answer	Correct answer	Correct answer	Correct answer	Correct answer	Correct answer	Correct answer	Correct answer	Correct answer	Correct answer	Correct answer	Correct answer	23	82.14	Satisfactory
Male	30-34 years	Middle Region	University student	Medical	Unemployed	One time	No	No	Incorrect answer	Correct answer	Correct answer	Correct answer	Correct answer	Correct answer	Correct answer	Correct answer	Correct answer	Correct answer	Correct answer	Correct answer	Correct answer	Correct answer	Correct answer	Correct answer	Incorrect answer	Incorrect answer	Correct answer	Correct answer	Correct answer	Correct answer	Correct answer	Correct answer	Incorrect answer	Correct answer	Correct answer	Correct answer	23	82.14	Satisfactory
Female	25-29 years	Middle Region	Diploma	Medical	Employed	Two times	No	No	Incorrect answer	Incorrect answer	Correct answer	Correct answer	Correct answer	Correct answer	Correct answer	Correct answer	Correct answer	Correct answer	Correct answer	Correct answer	Correct answer	Correct answer	Correct answer	Correct answer	Incorrect answer	Incorrect answer	Incorrect answer	Incorrect answer	Correct answer	Correct answer	Correct answer	Correct answer	Correct answer	Correct answer	Correct answer	Correct answer	23	82.14	Satisfactory
Male	30-34 years	Northern Region	Diploma	Medical	Unemployed	Three times or more	No	No	Incorrect answer	Incorrect answer	Correct answer	Correct answer	Incorrect answer	Correct answer	Correct answer	Correct answer	Correct answer	Incorrect answer	Correct answer	Incorrect answer	Correct answer	Correct answer	Correct answer	Correct answer	Correct answer	Correct answer	Correct answer	Correct answer	Correct answer	Incorrect answer	Correct answer	Correct answer	Correct answer	Correct answer	Correct answer	Correct answer	23	82.14	Satisfactory
Female	25-29 years	Western Region	University student	Medical	Employed	Two times	No	No	Incorrect answer	Correct answer	Incorrect answer	Incorrect answer	Incorrect answer	Correct answer	Correct answer	Correct answer	Correct answer	Correct answer	Correct answer	Correct answer	Correct answer	Correct answer	Correct answer	Correct answer	Correct answer	Correct answer	Correct answer	Correct answer	Correct answer	Correct answer	Correct answer	Correct answer	Correct answer	Correct answer	Correct answer	Correct answer	23	82.14	Satisfactory
Male	25-29 years	Northern Region	University student	Medical	Employed	Three times or more	No	No	Incorrect answer	Correct answer	Incorrect answer	Incorrect answer	Correct answer	Correct answer	Correct answer	Correct answer	Correct answer	Correct answer	Correct answer	Correct answer	Incorrect answer	Correct answer	Correct answer	Correct answer	Correct answer	Correct answer	Correct answer	Correct answer	Correct answer	Correct answer	Correct answer	Correct answer	Correct answer	Correct answer	Correct answer	Correct answer	23	82.14	Satisfactory
Female	30-34 years	Middle Region	University student	Medical	Unemployed	Two times	No	No	Incorrect answer	Correct answer	Correct answer	Correct answer	Correct answer	Correct answer	Correct answer	Correct answer	Correct answer	Correct answer	Correct answer	Correct answer	Correct answer	Incorrect answer	Incorrect answer	Correct answer	Correct answer	Correct answer	Correct answer	Correct answer	Correct answer	Correct answer	Correct answer	Correct answer	Correct answer	Correct answer	Incorrect answer	Correct answer	23	82.14	Satisfactory
Male	25-29 years	Middle Region	University student	Medical	Unemployed	Two times	No	No	Incorrect answer	Correct answer	Correct answer	Correct answer	Correct answer	Correct answer	Correct answer	Correct answer	Correct answer	Incorrect answer	Correct answer	Correct answer	Correct answer	Correct answer	Correct answer	Correct answer	Correct answer	Correct answer	Correct answer	Correct answer	Correct answer	Correct answer	Correct answer	Incorrect answer	Incorrect answer	Correct answer	Correct answer	Correct answer	23	82.14	Satisfactory
Female	18 to 24 years	Middle Region	University student	Medical	Employed	Two times	No	No	Incorrect answer	Correct answer	Correct answer	Correct answer	Correct answer	Correct answer	Correct answer	Correct answer	Correct answer	Incorrect answer	Correct answer	Correct answer	Incorrect answer	Correct answer	Incorrect answer	Correct answer	Correct answer	Correct answer	Correct answer	Correct answer	Correct answer	Correct answer	Correct answer	Correct answer	Correct answer	Correct answer	Correct answer	Correct answer	23	82.14	Satisfactory
Female	30-34 years	Western Region	Diploma	Medical	Employed	Two times	No	No	Incorrect answer	Correct answer	Correct answer	Correct answer	Correct answer	Correct answer	Correct answer	Correct answer	Correct answer	Incorrect answer	Correct answer	Incorrect answer	Correct answer	Correct answer	Correct answer	Correct answer	Correct answer	Correct answer	Correct answer	Correct answer	Incorrect answer	Correct answer	Correct answer	Correct answer	Correct answer	Correct answer	Correct answer	Correct answer	23	82.14	Satisfactory
Male	25-29 years	Middle Region	High school	Medical	Unemployed	Two times	No	No	Incorrect answer	Correct answer	Correct answer	Correct answer	Incorrect answer	Incorrect answer	Correct answer	Correct answer	Incorrect answer	Correct answer	Correct answer	Correct answer	Correct answer	Correct answer	Correct answer	Correct answer	Correct answer	Correct answer	Correct answer	Correct answer	Correct answer	Correct answer	Correct answer	Correct answer	Correct answer	Correct answer	Correct answer	Correct answer	23	82.14	Satisfactory
Male	30-34 years	Middle Region	University student	Medical	Unemployed	One time	No	No	Incorrect answer	Correct answer	Correct answer	Correct answer	Correct answer	Correct answer	Correct answer	Correct answer	Correct answer	Correct answer	Correct answer	Correct answer	Correct answer	Correct answer	Correct answer	Correct answer	Incorrect answer	Incorrect answer	Correct answer	Correct answer	Correct answer	Correct answer	Correct answer	Correct answer	Incorrect answer	Correct answer	Correct answer	Correct answer	23	82.14	Satisfactory
Female	25-29 years	Middle Region	Diploma	Medical	Employed	Two times	No	No	Incorrect answer	Incorrect answer	Correct answer	Correct answer	Correct answer	Correct answer	Correct answer	Correct answer	Correct answer	Correct answer	Correct answer	Correct answer	Correct answer	Correct answer	Correct answer	Correct answer	Incorrect answer	Incorrect answer	Incorrect answer	Incorrect answer	Correct answer	Correct answer	Correct answer	Correct answer	Correct answer	Correct answer	Correct answer	Correct answer	23	82.14	Satisfactory
Male	30-34 years	Northern Region	Diploma	Medical	Unemployed	Three times or more	No	No	Incorrect answer	Incorrect answer	Correct answer	Correct answer	Incorrect answer	Correct answer	Correct answer	Correct answer	Correct answer	Incorrect answer	Correct answer	Incorrect answer	Correct answer	Correct answer	Correct answer	Correct answer	Correct answer	Correct answer	Correct answer	Correct answer	Correct answer	Incorrect answer	Correct answer	Correct answer	Correct answer	Correct answer	Correct answer	Correct answer	23	82.14	Satisfactory
Female	25-29 years	Western Region	University student	Medical	Employed	Two times	No	No	Incorrect answer	Correct answer	Incorrect answer	Incorrect answer	Incorrect answer	Correct answer	Correct answer	Correct answer	Correct answer	Correct answer	Correct answer	Correct answer	Correct answer	Correct answer	Correct answer	Correct answer	Correct answer	Correct answer	Correct answer	Correct answer	Correct answer	Correct answer	Correct answer	Correct answer	Correct answer	Correct answer	Correct answer	Correct answer	23	82.14	Satisfactory
Male	25-29 years	Northern Region	University student	Medical	Employed	Three times or more	No	No	Incorrect answer	Correct answer	Incorrect answer	Incorrect answer	Correct answer	Correct answer	Correct answer	Correct answer	Correct answer	Correct answer	Correct answer	Correct answer	Incorrect answer	Correct answer	Correct answer	Correct answer	Correct answer	Correct answer	Correct answer	Correct answer	Correct answer	Correct answer	Correct answer	Correct answer	Correct answer	Correct answer	Correct answer	Correct answer	23	82.14	Satisfactory
Male	35-39 years	Western Region	Postgraduate education	Non-medical	Employed	Two times	Yes	No	Incorrect answer	Incorrect answer	Correct answer	Correct answer	Correct answer	Correct answer	Correct answer	Correct answer	Correct answer	Correct answer	Correct answer	Correct answer	Incorrect answer	Incorrect answer	Correct answer	Correct answer	Correct answer	Correct answer	Correct answer	Correct answer	Correct answer	Incorrect answer	Correct answer	Correct answer	Incorrect answer	Correct answer	Correct answer	Correct answer	23	82.14	Satisfactory
Male	25-29 years	Western Region	Bachelor's degree	Non-medical	Employed	One time	Yes	Yes	Incorrect answer	Correct answer	Correct answer	Correct answer	Correct answer	Correct answer	Correct answer	Correct answer	Correct answer	Correct answer	Correct answer	Correct answer	Correct answer	Correct answer	Correct answer	Correct answer	Correct answer	Correct answer	Incorrect answer	Incorrect answer	Incorrect answer	Correct answer	Correct answer	Correct answer	Correct answer	Correct answer	Correct answer	Correct answer	23	82.14	Satisfactory
Male	25-29 years	Eastern Region	University student	Non-medical	Employed	One time	Yes	Yes	Correct answer	Incorrect answer	Correct answer	Correct answer	Correct answer	Correct answer	Correct answer	Correct answer	Correct answer	Correct answer	Correct answer	Correct answer	Incorrect answer	Correct answer	Correct answer	Correct answer	Correct answer	Correct answer	Correct answer	Correct answer	Incorrect answer	Incorrect answer	Correct answer	Correct answer	Correct answer	Incorrect answer	Correct answer	Incorrect answer	23	82.14	Satisfactory
Male	35-39 years	Western Region	Postgraduate education	Non-medical	Employed	Three times or more	Yes	No	Incorrect answer	Incorrect answer	Correct answer	Correct answer	Correct answer	Correct answer	Correct answer	Correct answer	Correct answer	Incorrect answer	Correct answer	Correct answer	Correct answer	Correct answer	Correct answer	Correct answer	Correct answer	Correct answer	Correct answer	Correct answer	Incorrect answer	Incorrect answer	Correct answer	Incorrect answer	Correct answer	Correct answer	Correct answer	Correct answer	23	82.14	Satisfactory
Male	35-39 years	Middle Region	Bachelor's degree	Non-medical	Employed	One time	Yes	Yes	Incorrect answer	Correct answer	Correct answer	Correct answer	Correct answer	Correct answer	Correct answer	Correct answer	Correct answer	Correct answer	Incorrect answer	Correct answer	Correct answer	Incorrect answer	Correct answer	Correct answer	Correct answer	Correct answer	Correct answer	Correct answer	Incorrect answer	Correct answer	Correct answer	Correct answer	Correct answer	Correct answer	Correct answer	Correct answer	23	82.14	Satisfactory
Male	35-39 years	Eastern Region	Diploma	Non-medical	Employed	Three times or more	Yes	Yes	Incorrect answer	Incorrect answer	Correct answer	Correct answer	Correct answer	Correct answer	Correct answer	Correct answer	Correct answer	Correct answer	Correct answer	Correct answer	Incorrect answer	Correct answer	Correct answer	Correct answer	Correct answer	Correct answer	Correct answer	Correct answer	Incorrect answer	Incorrect answer	Correct answer	Correct answer	Incorrect answer	Correct answer	Correct answer	Correct answer	23	82.14	Satisfactory
Male	45 years and above	Western Region	Bachelor's degree	Non-medical	Employed	Three times or more	Yes	Yes	Incorrect answer	Correct answer	Correct answer	Correct answer	Correct answer	Correct answer	Correct answer	Correct answer	Correct answer	Incorrect answer	Correct answer	Correct answer	Correct answer	Correct answer	Correct answer	Correct answer	Correct answer	Correct answer	Correct answer	Correct answer	Incorrect answer	Incorrect answer	Correct answer	Correct answer	Correct answer	Correct answer	Correct answer	Correct answer	23	82.14	Satisfactory
Male	30-34 years	Middle Region	University student	Medical	Unemployed	One time	No	No	Incorrect answer	Correct answer	Correct answer	Correct answer	Correct answer	Correct answer	Correct answer	Correct answer	Correct answer	Correct answer	Correct answer	Correct answer	Correct answer	Correct answer	Correct answer	Correct answer	Incorrect answer	Incorrect answer	Correct answer	Correct answer	Correct answer	Correct answer	Correct answer	Correct answer	Incorrect answer	Correct answer	Correct answer	Correct answer	23	82.14	Satisfactory
Female	25-29 years	Middle Region	Diploma	Medical	Employed	Two times	No	No	Incorrect answer	Incorrect answer	Correct answer	Correct answer	Correct answer	Correct answer	Correct answer	Correct answer	Correct answer	Correct answer	Correct answer	Correct answer	Correct answer	Correct answer	Correct answer	Correct answer	Incorrect answer	Incorrect answer	Incorrect answer	Incorrect answer	Correct answer	Correct answer	Correct answer	Correct answer	Correct answer	Correct answer	Correct answer	Correct answer	23	82.14	Satisfactory
Male	30-34 years	Northern Region	Diploma	Medical	Unemployed	Three times or more	No	No	Incorrect answer	Incorrect answer	Correct answer	Correct answer	Incorrect answer	Correct answer	Correct answer	Correct answer	Correct answer	Incorrect answer	Correct answer	Incorrect answer	Correct answer	Correct answer	Correct answer	Correct answer	Correct answer	Correct answer	Correct answer	Correct answer	Correct answer	Incorrect answer	Correct answer	Correct answer	Correct answer	Correct answer	Correct answer	Correct answer	23	82.14	Satisfactory
Female	25-29 years	Western Region	University student	Medical	Employed	Two times	No	No	Incorrect answer	Correct answer	Incorrect answer	Incorrect answer	Incorrect answer	Correct answer	Correct answer	Correct answer	Correct answer	Correct answer	Correct answer	Correct answer	Correct answer	Correct answer	Correct answer	Correct answer	Correct answer	Correct answer	Correct answer	Correct answer	Correct answer	Correct answer	Correct answer	Correct answer	Correct answer	Correct answer	Correct answer	Correct answer	23	82.14	Satisfactory
Male	25-29 years	Northern Region	University student	Medical	Employed	Three times or more	No	No	Incorrect answer	Correct answer	Incorrect answer	Incorrect answer	Correct answer	Correct answer	Correct answer	Correct answer	Correct answer	Correct answer	Correct answer	Correct answer	Incorrect answer	Correct answer	Correct answer	Correct answer	Correct answer	Correct answer	Correct answer	Correct answer	Correct answer	Correct answer	Correct answer	Correct answer	Correct answer	Correct answer	Correct answer	Correct answer	23	82.14	Satisfactory
Female	30-34 years	Middle Region	University student	Medical	Unemployed	Two times	No	No	Incorrect answer	Correct answer	Correct answer	Correct answer	Correct answer	Correct answer	Correct answer	Correct answer	Correct answer	Correct answer	Correct answer	Correct answer	Correct answer	Incorrect answer	Incorrect answer	Correct answer	Correct answer	Correct answer	Correct answer	Correct answer	Correct answer	Correct answer	Correct answer	Correct answer	Correct answer	Correct answer	Incorrect answer	Correct answer	23	82.14	Satisfactory
Female	18 to 24 years	Middle Region	Diploma	Medical	Unemployed	One time	No	No	Incorrect answer	Correct answer	Correct answer	Correct answer	Correct answer	Correct answer	Correct answer	Correct answer	Correct answer	Correct answer	Correct answer	Correct answer	Correct answer	Incorrect answer	Incorrect answer	Correct answer	Correct answer	Correct answer	Correct answer	Correct answer	Correct answer	Correct answer	Correct answer	Correct answer	Correct answer	Correct answer	Correct answer	Correct answer	24	85.71	Satisfactory
Female	25-29 years	Middle Region	University student	Medical	Employed	One time	No	No	Incorrect answer	Correct answer	Correct answer	Correct answer	Correct answer	Correct answer	Correct answer	Incorrect answer	Correct answer	Correct answer	Correct answer	Correct answer	Correct answer	Correct answer	Correct answer	Incorrect answer	Correct answer	Correct answer	Correct answer	Correct answer	Correct answer	Correct answer	Correct answer	Correct answer	Correct answer	Correct answer	Correct answer	Correct answer	24	85.71	Satisfactory
Male	25-29 years	Middle Region	Diploma	Medical	Unemployed	Two times	No	No	Incorrect answer	Incorrect answer	Correct answer	Correct answer	Correct answer	Correct answer	Correct answer	Correct answer	Correct answer	Correct answer	Correct answer	Correct answer	Correct answer	Correct answer	Correct answer	Correct answer	Correct answer	Correct answer	Correct answer	Correct answer	Incorrect answer	Correct answer	Correct answer	Incorrect answer	Incorrect answer	Correct answer	Correct answer	Correct answer	24	85.71	Satisfactory
Male	18 to 24 years	Middle Region	University student	Medical	Unemployed	Two times	No	No	Incorrect answer	Correct answer	Correct answer	Correct answer	Correct answer	Correct answer	Correct answer	Correct answer	Correct answer	Correct answer	Correct answer	Correct answer	Correct answer	Correct answer	Correct answer	Correct answer	Correct answer	Correct answer	Correct answer	Correct answer	Correct answer	Correct answer	Correct answer	Incorrect answer	Incorrect answer	Correct answer	Correct answer	Correct answer	24	85.71	Satisfactory
Female	25-29 years	Middle Region	University student	Medical	Employed	Two times	No	No	Incorrect answer	Correct answer	Correct answer	Incorrect answer	Incorrect answer	Correct answer	Correct answer	Correct answer	Correct answer	Correct answer	Correct answer	Correct answer	Correct answer	Correct answer	Correct answer	Correct answer	Correct answer	Correct answer	Correct answer	Correct answer	Correct answer	Correct answer	Correct answer	Correct answer	Correct answer	Correct answer	Correct answer	Correct answer	24	85.71	Satisfactory
Female	25-29 years	Northern Region	Diploma	Medical	Unemployed	Two times	No	No	Incorrect answer	Incorrect answer	Correct answer	Correct answer	Correct answer	Correct answer	Correct answer	Correct answer	Correct answer	Correct answer	Correct answer	Correct answer	Correct answer	Incorrect answer	Correct answer	Correct answer	Correct answer	Correct answer	Correct answer	Correct answer	Correct answer	Correct answer	Correct answer	Incorrect answer	Correct answer	Correct answer	Incorrect answer	Correct answer	24	85.71	Satisfactory
Male	30-34 years	Middle Region	University student	Medical	Employed	Two times	No	No	Incorrect answer	Correct answer	Correct answer	Correct answer	Correct answer	Correct answer	Correct answer	Correct answer	Correct answer	Incorrect answer	Correct answer	Correct answer	Correct answer	Correct answer	Incorrect answer	Correct answer	Correct answer	Correct answer	Correct answer	Correct answer	Correct answer	Correct answer	Correct answer	Correct answer	Correct answer	Correct answer	Correct answer	Correct answer	24	85.71	Satisfactory
Male	30-34 years	Northern Region	Diploma	Medical	Unemployed	Two times	No	Yes	Incorrect answer	Correct answer	Correct answer	Correct answer	Incorrect answer	Correct answer	Incorrect answer	Correct answer	Correct answer	Correct answer	Correct answer	Correct answer	Correct answer	Correct answer	Correct answer	Correct answer	Correct answer	Correct answer	Correct answer	Correct answer	Correct answer	Correct answer	Correct answer	Correct answer	Correct answer	Correct answer	Correct answer	Correct answer	24	85.71	Satisfactory
Female	25-29 years	Middle Region	Diploma	Medical	Unemployed	One time	Yes	Yes	Incorrect answer	Correct answer	Correct answer	Correct answer	Correct answer	Correct answer	Correct answer	Correct answer	Correct answer	Correct answer	Correct answer	Correct answer	Correct answer	Correct answer	Correct answer	Correct answer	Incorrect answer	Correct answer	Correct answer	Correct answer	Incorrect answer	Correct answer	Correct answer	Correct answer	Correct answer	Correct answer	Correct answer	Correct answer	24	85.71	Satisfactory
Male	25-29 years	Western Region	University student	Medical	Unemployed	One time	No	No	Incorrect answer	Correct answer	Correct answer	Correct answer	Correct answer	Correct answer	Correct answer	Correct answer	Correct answer	Incorrect answer	Correct answer	Correct answer	Correct answer	Correct answer	Correct answer	Correct answer	Correct answer	Correct answer	Correct answer	Correct answer	Incorrect answer	Correct answer	Correct answer	Correct answer	Correct answer	Correct answer	Correct answer	Correct answer	24	85.71	Satisfactory
Male	25-29 years	Middle Region	University student	Medical	Employed	Two times	No	No	Incorrect answer	Correct answer	Correct answer	Correct answer	Incorrect answer	Correct answer	Correct answer	Correct answer	Correct answer	Correct answer	Correct answer	Correct answer	Correct answer	Correct answer	Correct answer	Correct answer	Correct answer	Correct answer	Correct answer	Correct answer	Correct answer	Correct answer	Correct answer	Correct answer	Correct answer	Correct answer	Incorrect answer	Correct answer	24	85.71	Satisfactory
Female	30-34 years	Middle Region	University student	Medical	Employed	One time	No	No	Incorrect answer	Incorrect answer	Correct answer	Correct answer	Incorrect answer	Correct answer	Correct answer	Correct answer	Incorrect answer	Correct answer	Incorrect answer	Correct answer	Correct answer	Correct answer	Correct answer	Correct answer	Correct answer	Correct answer	Correct answer	Correct answer	Correct answer	Correct answer	Correct answer	Correct answer	Correct answer	Correct answer	Correct answer	Correct answer	24	85.71	Satisfactory
Male	30-34 years	Western Region	University student	Medical	Employed	Two times	No	No	Incorrect answer	Correct answer	Correct answer	Correct answer	Correct answer	Correct answer	Correct answer	Correct answer	Correct answer	Incorrect answer	Incorrect answer	Correct answer	Correct answer	Correct answer	Correct answer	Correct answer	Correct answer	Correct answer	Correct answer	Correct answer	Correct answer	Correct answer	Correct answer	Correct answer	Correct answer	Correct answer	Correct answer	Correct answer	24	85.71	Satisfactory
Female	18 to 24 years	Middle Region	High school	Medical	Unemployed	Two times	No	No	Incorrect answer	Correct answer	Correct answer	Correct answer	Correct answer	Correct answer	Correct answer	Correct answer	Correct answer	Incorrect answer	Correct answer	Correct answer	Correct answer	Correct answer	Correct answer	Correct answer	Incorrect answer	Correct answer	Correct answer	Correct answer	Correct answer	Correct answer	Correct answer	Correct answer	Correct answer	Correct answer	Correct answer	Correct answer	24	85.71	Satisfactory
Female	30-34 years	Middle Region	Diploma	Medical	Unemployed	One time	No	No	Incorrect answer	Correct answer	Correct answer	Incorrect answer	Correct answer	Correct answer	Correct answer	Correct answer	Correct answer	Correct answer	Correct answer	Correct answer	Correct answer	Correct answer	Correct answer	Correct answer	Incorrect answer	Correct answer	Correct answer	Correct answer	Correct answer	Correct answer	Correct answer	Correct answer	Correct answer	Correct answer	Correct answer	Correct answer	24	85.71	Satisfactory
Female	30-34 years	Northern Region	University student	Medical	Unemployed	Two times	No	No	Incorrect answer	Correct answer	Correct answer	Correct answer	Correct answer	Correct answer	Correct answer	Correct answer	Correct answer	Correct answer	Correct answer	Correct answer	Correct answer	Correct answer	Correct answer	Incorrect answer	Incorrect answer	Correct answer	Correct answer	Correct answer	Correct answer	Correct answer	Correct answer	Correct answer	Correct answer	Correct answer	Correct answer	Correct answer	24	85.71	Satisfactory
Male	25-29 years	Middle Region	University student	Medical	Employed	One time	No	No	Incorrect answer	Correct answer	Correct answer	Correct answer	Correct answer	Correct answer	Correct answer	Correct answer	Incorrect answer	Correct answer	Incorrect answer	Correct answer	Correct answer	Correct answer	Correct answer	Correct answer	Correct answer	Correct answer	Correct answer	Correct answer	Correct answer	Correct answer	Correct answer	Correct answer	Correct answer	Correct answer	Correct answer	Correct answer	24	85.71	Satisfactory
Male	40-44 years	Western Region	Postgraduate education	Non-medical	Employed	Three times or more	Yes	Yes	Incorrect answer	Incorrect answer	Correct answer	Incorrect answer	Correct answer	Correct answer	Correct answer	Correct answer	Correct answer	Incorrect answer	Correct answer	Correct answer	Incorrect answer	Correct answer	Correct answer	Correct answer	Correct answer	Correct answer	Correct answer	Correct answer	Correct answer	Correct answer	Correct answer	Correct answer	Correct answer	Correct answer	Correct answer	Correct answer	24	85.71	Satisfactory
Male	25-29 years	Middle Region	Diploma	Medical	Unemployed	Two times	No	No	Incorrect answer	Incorrect answer	Correct answer	Correct answer	Correct answer	Correct answer	Correct answer	Correct answer	Correct answer	Correct answer	Correct answer	Correct answer	Correct answer	Correct answer	Correct answer	Correct answer	Correct answer	Correct answer	Correct answer	Correct answer	Incorrect answer	Correct answer	Correct answer	Incorrect answer	Incorrect answer	Correct answer	Correct answer	Correct answer	24	85.71	Satisfactory
Male	18 to 24 years	Middle Region	University student	Medical	Unemployed	Two times	No	No	Incorrect answer	Correct answer	Correct answer	Correct answer	Correct answer	Correct answer	Correct answer	Correct answer	Correct answer	Correct answer	Correct answer	Correct answer	Correct answer	Correct answer	Correct answer	Correct answer	Correct answer	Correct answer	Correct answer	Correct answer	Correct answer	Correct answer	Correct answer	Incorrect answer	Incorrect answer	Correct answer	Correct answer	Correct answer	24	85.71	Satisfactory
Female	25-29 years	Middle Region	University student	Medical	Employed	Two times	No	No	Incorrect answer	Correct answer	Correct answer	Incorrect answer	Incorrect answer	Correct answer	Correct answer	Correct answer	Correct answer	Correct answer	Correct answer	Correct answer	Correct answer	Correct answer	Correct answer	Correct answer	Correct answer	Correct answer	Correct answer	Correct answer	Correct answer	Correct answer	Correct answer	Correct answer	Correct answer	Correct answer	Correct answer	Correct answer	24	85.71	Satisfactory
Female	25-29 years	Northern Region	Diploma	Medical	Unemployed	Two times	No	No	Incorrect answer	Incorrect answer	Correct answer	Correct answer	Correct answer	Correct answer	Correct answer	Correct answer	Correct answer	Correct answer	Correct answer	Correct answer	Correct answer	Incorrect answer	Correct answer	Correct answer	Correct answer	Correct answer	Correct answer	Correct answer	Correct answer	Correct answer	Correct answer	Incorrect answer	Correct answer	Correct answer	Incorrect answer	Correct answer	24	85.71	Satisfactory
Male	30-34 years	Middle Region	University student	Medical	Employed	Two times	No	No	Incorrect answer	Correct answer	Correct answer	Correct answer	Correct answer	Correct answer	Correct answer	Correct answer	Correct answer	Incorrect answer	Correct answer	Correct answer	Correct answer	Correct answer	Incorrect answer	Correct answer	Correct answer	Correct answer	Correct answer	Correct answer	Correct answer	Correct answer	Correct answer	Correct answer	Correct answer	Correct answer	Correct answer	Correct answer	24	85.71	Satisfactory
Male	30-34 years	Northern Region	Diploma	Medical	Unemployed	Two times	No	Yes	Incorrect answer	Correct answer	Correct answer	Correct answer	Incorrect answer	Correct answer	Incorrect answer	Correct answer	Correct answer	Correct answer	Correct answer	Correct answer	Correct answer	Correct answer	Correct answer	Correct answer	Correct answer	Correct answer	Correct answer	Correct answer	Correct answer	Correct answer	Correct answer	Correct answer	Correct answer	Correct answer	Correct answer	Correct answer	24	85.71	Satisfactory
Female	25-29 years	Middle Region	Diploma	Medical	Unemployed	One time	Yes	Yes	Incorrect answer	Correct answer	Correct answer	Correct answer	Correct answer	Correct answer	Correct answer	Correct answer	Correct answer	Correct answer	Correct answer	Correct answer	Correct answer	Correct answer	Correct answer	Correct answer	Incorrect answer	Correct answer	Correct answer	Correct answer	Incorrect answer	Correct answer	Correct answer	Correct answer	Correct answer	Correct answer	Correct answer	Correct answer	24	85.71	Satisfactory
Male	25-29 years	Western Region	University student	Medical	Unemployed	One time	No	No	Incorrect answer	Correct answer	Correct answer	Correct answer	Correct answer	Correct answer	Correct answer	Correct answer	Correct answer	Incorrect answer	Correct answer	Correct answer	Correct answer	Correct answer	Correct answer	Correct answer	Correct answer	Correct answer	Correct answer	Correct answer	Incorrect answer	Correct answer	Correct answer	Correct answer	Correct answer	Correct answer	Correct answer	Correct answer	24	85.71	Satisfactory
Male	25-29 years	Middle Region	University student	Medical	Employed	Two times	No	No	Incorrect answer	Correct answer	Correct answer	Correct answer	Incorrect answer	Correct answer	Correct answer	Correct answer	Correct answer	Correct answer	Correct answer	Correct answer	Correct answer	Correct answer	Correct answer	Correct answer	Correct answer	Correct answer	Correct answer	Correct answer	Correct answer	Correct answer	Correct answer	Correct answer	Correct answer	Correct answer	Incorrect answer	Correct answer	24	85.71	Satisfactory
Female	30-34 years	Middle Region	University student	Medical	Employed	One time	No	No	Incorrect answer	Incorrect answer	Correct answer	Correct answer	Incorrect answer	Correct answer	Correct answer	Correct answer	Incorrect answer	Correct answer	Incorrect answer	Correct answer	Correct answer	Correct answer	Correct answer	Correct answer	Correct answer	Correct answer	Correct answer	Correct answer	Correct answer	Correct answer	Correct answer	Correct answer	Correct answer	Correct answer	Correct answer	Correct answer	24	85.71	Satisfactory
Male	30-34 years	Western Region	University student	Medical	Employed	Two times	No	No	Incorrect answer	Correct answer	Correct answer	Correct answer	Correct answer	Correct answer	Correct answer	Correct answer	Correct answer	Incorrect answer	Incorrect answer	Correct answer	Correct answer	Correct answer	Correct answer	Correct answer	Correct answer	Correct answer	Correct answer	Correct answer	Correct answer	Correct answer	Correct answer	Correct answer	Correct answer	Correct answer	Correct answer	Correct answer	24	85.71	Satisfactory
Female	18 to 24 years	Middle Region	High school	Medical	Unemployed	Two times	No	No	Incorrect answer	Correct answer	Correct answer	Correct answer	Correct answer	Correct answer	Correct answer	Correct answer	Correct answer	Incorrect answer	Correct answer	Correct answer	Correct answer	Correct answer	Correct answer	Correct answer	Incorrect answer	Correct answer	Correct answer	Correct answer	Correct answer	Correct answer	Correct answer	Correct answer	Correct answer	Correct answer	Correct answer	Correct answer	24	85.71	Satisfactory
Female	30-34 years	Middle Region	Diploma	Medical	Unemployed	One time	No	No	Incorrect answer	Correct answer	Correct answer	Incorrect answer	Correct answer	Correct answer	Correct answer	Correct answer	Correct answer	Correct answer	Correct answer	Correct answer	Correct answer	Correct answer	Correct answer	Correct answer	Incorrect answer	Correct answer	Correct answer	Correct answer	Correct answer	Correct answer	Correct answer	Correct answer	Correct answer	Correct answer	Correct answer	Correct answer	24	85.71	Satisfactory
Female	30-34 years	Northern Region	University student	Medical	Unemployed	Two times	No	No	Incorrect answer	Correct answer	Correct answer	Correct answer	Correct answer	Correct answer	Correct answer	Correct answer	Correct answer	Correct answer	Correct answer	Correct answer	Correct answer	Correct answer	Correct answer	Incorrect answer	Incorrect answer	Correct answer	Correct answer	Correct answer	Correct answer	Correct answer	Correct answer	Correct answer	Correct answer	Correct answer	Correct answer	Correct answer	24	85.71	Satisfactory
Male	25-29 years	Middle Region	University student	Medical	Employed	One time	No	No	Incorrect answer	Correct answer	Correct answer	Correct answer	Correct answer	Correct answer	Correct answer	Correct answer	Incorrect answer	Correct answer	Incorrect answer	Correct answer	Correct answer	Correct answer	Correct answer	Correct answer	Correct answer	Correct answer	Correct answer	Correct answer	Correct answer	Correct answer	Correct answer	Correct answer	Correct answer	Correct answer	Correct answer	Correct answer	24	85.71	Satisfactory
Male	40-44 years	Western Region	Postgraduate education	Non-medical	Employed	Three times or more	Yes	Yes	Incorrect answer	Incorrect answer	Correct answer	Incorrect answer	Correct answer	Correct answer	Correct answer	Correct answer	Correct answer	Incorrect answer	Correct answer	Correct answer	Incorrect answer	Correct answer	Correct answer	Correct answer	Correct answer	Correct answer	Correct answer	Correct answer	Correct answer	Correct answer	Correct answer	Correct answer	Correct answer	Correct answer	Correct answer	Correct answer	24	85.71	Satisfactory
Female	18 to 24 years	Middle Region	Diploma	Medical	Unemployed	One time	No	No	Incorrect answer	Correct answer	Correct answer	Correct answer	Correct answer	Correct answer	Correct answer	Correct answer	Correct answer	Correct answer	Correct answer	Correct answer	Correct answer	Incorrect answer	Incorrect answer	Correct answer	Correct answer	Correct answer	Correct answer	Correct answer	Correct answer	Correct answer	Correct answer	Correct answer	Correct answer	Correct answer	Correct answer	Correct answer	24	85.71	Satisfactory
Female	25-29 years	Middle Region	University student	Medical	Employed	One time	No	No	Incorrect answer	Correct answer	Correct answer	Correct answer	Correct answer	Correct answer	Correct answer	Incorrect answer	Correct answer	Correct answer	Correct answer	Correct answer	Correct answer	Correct answer	Correct answer	Incorrect answer	Correct answer	Correct answer	Correct answer	Correct answer	Correct answer	Correct answer	Correct answer	Correct answer	Correct answer	Correct answer	Correct answer	Correct answer	24	85.71	Satisfactory
Female	18 to 24 years	Middle Region	High school	Medical	Unemployed	Two times	No	No	Incorrect answer	Correct answer	Correct answer	Correct answer	Correct answer	Correct answer	Correct answer	Correct answer	Correct answer	Incorrect answer	Correct answer	Correct answer	Correct answer	Correct answer	Correct answer	Correct answer	Incorrect answer	Correct answer	Correct answer	Correct answer	Correct answer	Correct answer	Correct answer	Correct answer	Correct answer	Correct answer	Correct answer	Correct answer	24	85.71	Satisfactory
Female	30-34 years	Middle Region	Diploma	Medical	Unemployed	One time	No	No	Incorrect answer	Correct answer	Correct answer	Incorrect answer	Correct answer	Correct answer	Correct answer	Correct answer	Correct answer	Correct answer	Correct answer	Correct answer	Correct answer	Correct answer	Correct answer	Correct answer	Incorrect answer	Correct answer	Correct answer	Correct answer	Correct answer	Correct answer	Correct answer	Correct answer	Correct answer	Correct answer	Correct answer	Correct answer	24	85.71	Satisfactory
Female	30-34 years	Northern Region	University student	Medical	Unemployed	Two times	No	No	Incorrect answer	Correct answer	Correct answer	Correct answer	Correct answer	Correct answer	Correct answer	Correct answer	Correct answer	Correct answer	Correct answer	Correct answer	Correct answer	Correct answer	Correct answer	Incorrect answer	Incorrect answer	Correct answer	Correct answer	Correct answer	Correct answer	Correct answer	Correct answer	Correct answer	Correct answer	Correct answer	Correct answer	Correct answer	24	85.71	Satisfactory
Male	25-29 years	Middle Region	University student	Medical	Employed	One time	No	No	Incorrect answer	Correct answer	Correct answer	Correct answer	Correct answer	Correct answer	Correct answer	Correct answer	Incorrect answer	Correct answer	Incorrect answer	Correct answer	Correct answer	Correct answer	Correct answer	Correct answer	Correct answer	Correct answer	Correct answer	Correct answer	Correct answer	Correct answer	Correct answer	Correct answer	Correct answer	Correct answer	Correct answer	Correct answer	24	85.71	Satisfactory
Male	40-44 years	Western Region	Postgraduate education	Non-medical	Employed	Three times or more	Yes	Yes	Incorrect answer	Incorrect answer	Correct answer	Incorrect answer	Correct answer	Correct answer	Correct answer	Correct answer	Correct answer	Incorrect answer	Correct answer	Correct answer	Incorrect answer	Correct answer	Correct answer	Correct answer	Correct answer	Correct answer	Correct answer	Correct answer	Correct answer	Correct answer	Correct answer	Correct answer	Correct answer	Correct answer	Correct answer	Correct answer	24	85.71	Satisfactory
Male	25-29 years	Middle Region	Diploma	Medical	Unemployed	Two times	No	No	Incorrect answer	Incorrect answer	Correct answer	Correct answer	Correct answer	Correct answer	Correct answer	Correct answer	Correct answer	Correct answer	Correct answer	Correct answer	Correct answer	Correct answer	Correct answer	Correct answer	Correct answer	Correct answer	Correct answer	Correct answer	Incorrect answer	Correct answer	Correct answer	Incorrect answer	Incorrect answer	Correct answer	Correct answer	Correct answer	24	85.71	Satisfactory
Female	25-29 years	Western Region	Diploma	Non-medical	Employed	Three times or more	Yes	Yes	Incorrect answer	Correct answer	Correct answer	Correct answer	Correct answer	Correct answer	Correct answer	Correct answer	Correct answer	Correct answer	Correct answer	Correct answer	Correct answer	Correct answer	Correct answer	Correct answer	Correct answer	Incorrect answer	Correct answer	Correct answer	Correct answer	Correct answer	Correct answer	Correct answer	Correct answer	Correct answer	Correct answer	Correct answer	25	89.29	Satisfactory
Female	18 to 24 years	Middle Region	Diploma	Medical	Unemployed	Two times	No	No	Incorrect answer	Correct answer	Correct answer	Correct answer	Correct answer	Correct answer	Correct answer	Correct answer	Correct answer	Correct answer	Incorrect answer	Correct answer	Correct answer	Correct answer	Correct answer	Correct answer	Correct answer	Correct answer	Correct answer	Correct answer	Correct answer	Correct answer	Correct answer	Correct answer	Correct answer	Correct answer	Correct answer	Correct answer	25	89.29	Satisfactory
Male	18 to 24 years	Middle Region	University student	Medical	Unemployed	One time	No	No	Incorrect answer	Correct answer	Correct answer	Correct answer	Correct answer	Correct answer	Correct answer	Correct answer	Correct answer	Correct answer	Correct answer	Correct answer	Incorrect answer	Correct answer	Correct answer	Correct answer	Correct answer	Correct answer	Correct answer	Correct answer	Correct answer	Correct answer	Correct answer	Correct answer	Correct answer	Correct answer	Correct answer	Correct answer	25	89.29	Satisfactory
Female	25-29 years	Middle Region	University student	Medical	Employed	Two times	No	No	Incorrect answer	Correct answer	Correct answer	Correct answer	Correct answer	Correct answer	Incorrect answer	Correct answer	Correct answer	Correct answer	Correct answer	Correct answer	Correct answer	Correct answer	Correct answer	Correct answer	Correct answer	Correct answer	Correct answer	Correct answer	Correct answer	Correct answer	Correct answer	Correct answer	Correct answer	Correct answer	Correct answer	Correct answer	25	89.29	Satisfactory
Male	25-29 years	Middle Region	University student	Medical	Employed	Two times	No	No	Incorrect answer	Correct answer	Correct answer	Correct answer	Correct answer	Correct answer	Incorrect answer	Correct answer	Correct answer	Correct answer	Correct answer	Correct answer	Correct answer	Correct answer	Correct answer	Correct answer	Correct answer	Correct answer	Correct answer	Correct answer	Correct answer	Correct answer	Correct answer	Correct answer	Correct answer	Correct answer	Correct answer	Correct answer	25	89.29	Satisfactory
Male	25-29 years	Middle Region	University student	Medical	Unemployed	One time	No	No	Incorrect answer	Correct answer	Correct answer	Correct answer	Correct answer	Correct answer	Correct answer	Correct answer	Correct answer	Correct answer	Correct answer	Correct answer	Correct answer	Correct answer	Correct answer	Correct answer	Incorrect answer	Correct answer	Correct answer	Correct answer	Correct answer	Correct answer	Correct answer	Correct answer	Correct answer	Correct answer	Correct answer	Correct answer	25	89.29	Satisfactory
Female	25-29 years	Middle Region	University student	Medical	Employed	Two times	No	No	Incorrect answer	Correct answer	Correct answer	Correct answer	Correct answer	Correct answer	Correct answer	Correct answer	Correct answer	Correct answer	Correct answer	Correct answer	Correct answer	Correct answer	Incorrect answer	Correct answer	Correct answer	Correct answer	Correct answer	Correct answer	Correct answer	Correct answer	Correct answer	Correct answer	Correct answer	Correct answer	Correct answer	Correct answer	25	89.29	Satisfactory
Female	18 to 24 years	Middle Region	University student	Medical	Unemployed	One time	No	No	Incorrect answer	Correct answer	Correct answer	Correct answer	Correct answer	Correct answer	Correct answer	Correct answer	Correct answer	Correct answer	Correct answer	Correct answer	Correct answer	Correct answer	Incorrect answer	Correct answer	Correct answer	Correct answer	Correct answer	Correct answer	Correct answer	Correct answer	Correct answer	Correct answer	Correct answer	Correct answer	Correct answer	Correct answer	25	89.29	Satisfactory
Female	30-34 years	Middle Region	University student	Medical	Employed	One time	No	No	Incorrect answer	Correct answer	Correct answer	Correct answer	Correct answer	Correct answer	Correct answer	Correct answer	Correct answer	Correct answer	Correct answer	Correct answer	Correct answer	Correct answer	Correct answer	Correct answer	Correct answer	Correct answer	Correct answer	Correct answer	Incorrect answer	Correct answer	Correct answer	Correct answer	Correct answer	Correct answer	Correct answer	Correct answer	25	89.29	Satisfactory
Female	18 to 24 years	Middle Region	University student	Medical	Unemployed	Two times	No	No	Incorrect answer	Correct answer	Correct answer	Correct answer	Incorrect answer	Correct answer	Correct answer	Correct answer	Correct answer	Correct answer	Correct answer	Correct answer	Correct answer	Correct answer	Correct answer	Correct answer	Correct answer	Correct answer	Correct answer	Correct answer	Correct answer	Correct answer	Correct answer	Correct answer	Correct answer	Correct answer	Correct answer	Correct answer	25	89.29	Satisfactory
Male	25-29 years	Middle Region	University student	Medical	Unemployed	One time	No	No	Incorrect answer	Correct answer	Correct answer	Correct answer	Correct answer	Correct answer	Correct answer	Correct answer	Correct answer	Correct answer	Correct answer	Correct answer	Correct answer	Correct answer	Correct answer	Correct answer	Incorrect answer	Correct answer	Correct answer	Correct answer	Correct answer	Correct answer	Correct answer	Correct answer	Correct answer	Correct answer	Correct answer	Correct answer	25	89.29	Satisfactory
Female	25-29 years	Middle Region	University student	Medical	Unemployed	One time	No	No	Incorrect answer	Correct answer	Correct answer	Correct answer	Incorrect answer	Correct answer	Correct answer	Correct answer	Correct answer	Correct answer	Correct answer	Correct answer	Correct answer	Correct answer	Correct answer	Correct answer	Correct answer	Correct answer	Correct answer	Correct answer	Correct answer	Correct answer	Correct answer	Correct answer	Correct answer	Correct answer	Correct answer	Correct answer	25	89.29	Satisfactory
Male	25-29 years	Middle Region	University student	Medical	Employed	Two times	No	No	Incorrect answer	Correct answer	Correct answer	Correct answer	Correct answer	Correct answer	Correct answer	Correct answer	Correct answer	Correct answer	Correct answer	Correct answer	Correct answer	Correct answer	Correct answer	Correct answer	Incorrect answer	Correct answer	Correct answer	Correct answer	Correct answer	Correct answer	Correct answer	Correct answer	Correct answer	Correct answer	Correct answer	Correct answer	25	89.29	Satisfactory
Male	25-29 years	Middle Region	University student	Medical	Employed	Three times or more	No	No	Incorrect answer	Incorrect answer	Correct answer	Incorrect answer	Incorrect answer	Correct answer	Correct answer	Correct answer	Correct answer	Correct answer	Correct answer	Correct answer	Correct answer	Correct answer	Correct answer	Correct answer	Correct answer	Correct answer	Correct answer	Correct answer	Correct answer	Correct answer	Correct answer	Correct answer	Correct answer	Correct answer	Correct answer	Correct answer	25	89.29	Satisfactory
Female	25-29 years	Middle Region	Diploma	Medical	Unemployed	Two times	No	No	Incorrect answer	Correct answer	Correct answer	Correct answer	Incorrect answer	Correct answer	Correct answer	Correct answer	Correct answer	Correct answer	Correct answer	Correct answer	Correct answer	Correct answer	Correct answer	Correct answer	Correct answer	Correct answer	Correct answer	Correct answer	Correct answer	Correct answer	Correct answer	Correct answer	Correct answer	Correct answer	Correct answer	Correct answer	25	89.29	Satisfactory
Male	25-29 years	Middle Region	University student	Medical	Employed	One time	No	No	Incorrect answer	Correct answer	Correct answer	Correct answer	Correct answer	Correct answer	Correct answer	Correct answer	Correct answer	Correct answer	Incorrect answer	Correct answer	Correct answer	Correct answer	Correct answer	Correct answer	Correct answer	Correct answer	Correct answer	Correct answer	Correct answer	Correct answer	Correct answer	Correct answer	Correct answer	Correct answer	Correct answer	Correct answer	25	89.29	Satisfactory
Male	25-29 years	Middle Region	High school	Medical	Unemployed	Two times	No	No	Incorrect answer	Correct answer	Correct answer	Correct answer	Correct answer	Correct answer	Correct answer	Correct answer	Correct answer	Correct answer	Correct answer	Correct answer	Correct answer	Correct answer	Correct answer	Correct answer	Incorrect answer	Correct answer	Correct answer	Correct answer	Correct answer	Correct answer	Correct answer	Correct answer	Correct answer	Correct answer	Correct answer	Correct answer	25	89.29	Satisfactory
Female	25-29 years	Northern Region	University student	Medical	Employed	Two times	No	No	Incorrect answer	Correct answer	Correct answer	Correct answer	Incorrect answer	Correct answer	Correct answer	Correct answer	Correct answer	Correct answer	Correct answer	Correct answer	Correct answer	Correct answer	Correct answer	Correct answer	Correct answer	Correct answer	Correct answer	Correct answer	Correct answer	Correct answer	Correct answer	Correct answer	Correct answer	Correct answer	Correct answer	Correct answer	25	89.29	Satisfactory
Female	30-34 years	Middle Region	University student	Medical	Employed	Three times or more	No	Yes	Incorrect answer	Correct answer	Correct answer	Correct answer	Correct answer	Correct answer	Correct answer	Correct answer	Correct answer	Correct answer	Correct answer	Correct answer	Correct answer	Correct answer	Correct answer	Correct answer	Incorrect answer	Correct answer	Correct answer	Correct answer	Correct answer	Correct answer	Correct answer	Correct answer	Correct answer	Correct answer	Correct answer	Correct answer	25	89.29	Satisfactory
Female	25-29 years	Middle Region	University student	Medical	Unemployed	Two times	No	No	Incorrect answer	Correct answer	Correct answer	Correct answer	Correct answer	Correct answer	Correct answer	Correct answer	Correct answer	Correct answer	Correct answer	Incorrect answer	Correct answer	Correct answer	Correct answer	Correct answer	Correct answer	Correct answer	Correct answer	Correct answer	Correct answer	Correct answer	Correct answer	Correct answer	Correct answer	Correct answer	Correct answer	Correct answer	25	89.29	Satisfactory
Female	30-34 years	Northern Region	University student	Medical	Unemployed	Three times or more	No	No	Incorrect answer	Correct answer	Correct answer	Correct answer	Correct answer	Correct answer	Correct answer	Correct answer	Correct answer	Correct answer	Correct answer	Incorrect answer	Correct answer	Correct answer	Correct answer	Correct answer	Correct answer	Correct answer	Correct answer	Correct answer	Correct answer	Correct answer	Correct answer	Correct answer	Correct answer	Correct answer	Correct answer	Correct answer	25	89.29	Satisfactory
Female	30-34 years	Middle Region	Diploma	Medical	Employed	Two times	No	No	Incorrect answer	Incorrect answer	Correct answer	Correct answer	Correct answer	Correct answer	Correct answer	Correct answer	Incorrect answer	Correct answer	Incorrect answer	Correct answer	Correct answer	Correct answer	Correct answer	Correct answer	Correct answer	Correct answer	Correct answer	Correct answer	Correct answer	Correct answer	Correct answer	Correct answer	Correct answer	Correct answer	Correct answer	Correct answer	25	89.29	Satisfactory
Female	25-29 years	Middle Region	University student	Medical	Unemployed	Two times	No	No	Incorrect answer	Correct answer	Incorrect answer	Correct answer	Correct answer	Correct answer	Correct answer	Correct answer	Correct answer	Correct answer	Correct answer	Correct answer	Correct answer	Correct answer	Correct answer	Correct answer	Correct answer	Correct answer	Correct answer	Correct answer	Correct answer	Correct answer	Correct answer	Correct answer	Correct answer	Correct answer	Correct answer	Correct answer	25	89.29	Satisfactory
Male	18 to 24 years	Northern Region	Diploma	Medical	Unemployed	Two times	No	No	Correct answer	Incorrect answer	Correct answer	Correct answer	Correct answer	Correct answer	Correct answer	Correct answer	Correct answer	Correct answer	Correct answer	Correct answer	Incorrect answer	Correct answer	Correct answer	Correct answer	Correct answer	Correct answer	Correct answer	Correct answer	Correct answer	Correct answer	Correct answer	Incorrect answer	Incorrect answer	Correct answer	Correct answer	Correct answer	25	89.29	Satisfactory
Female	30-34 years	Middle Region	University student	Medical	Employed	Two times	No	No	Incorrect answer	Correct answer	Correct answer	Correct answer	Correct answer	Correct answer	Correct answer	Correct answer	Correct answer	Incorrect answer	Correct answer	Correct answer	Correct answer	Correct answer	Correct answer	Correct answer	Correct answer	Correct answer	Correct answer	Correct answer	Correct answer	Correct answer	Correct answer	Correct answer	Correct answer	Correct answer	Correct answer	Correct answer	25	89.29	Satisfactory
Male	30-34 years	Middle Region	University student	Medical	Unemployed	Two times	No	No	Incorrect answer	Correct answer	Correct answer	Correct answer	Correct answer	Correct answer	Correct answer	Correct answer	Correct answer	Correct answer	Incorrect answer	Correct answer	Correct answer	Correct answer	Correct answer	Correct answer	Correct answer	Correct answer	Correct answer	Correct answer	Correct answer	Correct answer	Correct answer	Correct answer	Correct answer	Correct answer	Correct answer	Correct answer	25	89.29	Satisfactory
Female	30-34 years	Middle Region	Diploma	Medical	Employed	Two times	No	No	Incorrect answer	Correct answer	Correct answer	Correct answer	Correct answer	Correct answer	Correct answer	Correct answer	Correct answer	Correct answer	Correct answer	Correct answer	Correct answer	Correct answer	Correct answer	Correct answer	Correct answer	Correct answer	Correct answer	Correct answer	Correct answer	Correct answer	Correct answer	Correct answer	Correct answer	Incorrect answer	Correct answer	Correct answer	25	89.29	Satisfactory
Male	25-29 years	Middle Region	University student	Medical	Unemployed	One time	No	No	Incorrect answer	Correct answer	Correct answer	Correct answer	Correct answer	Correct answer	Correct answer	Correct answer	Correct answer	Correct answer	Correct answer	Correct answer	Correct answer	Correct answer	Correct answer	Correct answer	Incorrect answer	Correct answer	Correct answer	Correct answer	Correct answer	Correct answer	Correct answer	Correct answer	Correct answer	Correct answer	Correct answer	Correct answer	25	89.29	Satisfactory
Female	25-29 years	Middle Region	University student	Medical	Employed	Two times	No	No	Incorrect answer	Correct answer	Correct answer	Correct answer	Correct answer	Correct answer	Correct answer	Correct answer	Correct answer	Correct answer	Correct answer	Correct answer	Correct answer	Correct answer	Incorrect answer	Correct answer	Correct answer	Correct answer	Correct answer	Correct answer	Correct answer	Correct answer	Correct answer	Correct answer	Correct answer	Correct answer	Correct answer	Correct answer	25	89.29	Satisfactory
Female	18 to 24 years	Middle Region	University student	Medical	Unemployed	One time	No	No	Incorrect answer	Correct answer	Correct answer	Correct answer	Correct answer	Correct answer	Correct answer	Correct answer	Correct answer	Correct answer	Correct answer	Correct answer	Correct answer	Correct answer	Incorrect answer	Correct answer	Correct answer	Correct answer	Correct answer	Correct answer	Correct answer	Correct answer	Correct answer	Correct answer	Correct answer	Correct answer	Correct answer	Correct answer	25	89.29	Satisfactory
Female	30-34 years	Middle Region	University student	Medical	Employed	One time	No	No	Incorrect answer	Correct answer	Correct answer	Correct answer	Correct answer	Correct answer	Correct answer	Correct answer	Correct answer	Correct answer	Correct answer	Correct answer	Correct answer	Correct answer	Correct answer	Correct answer	Correct answer	Correct answer	Correct answer	Correct answer	Incorrect answer	Correct answer	Correct answer	Correct answer	Correct answer	Correct answer	Correct answer	Correct answer	25	89.29	Satisfactory
Female	18 to 24 years	Middle Region	University student	Medical	Unemployed	Two times	No	No	Incorrect answer	Correct answer	Correct answer	Correct answer	Incorrect answer	Correct answer	Correct answer	Correct answer	Correct answer	Correct answer	Correct answer	Correct answer	Correct answer	Correct answer	Correct answer	Correct answer	Correct answer	Correct answer	Correct answer	Correct answer	Correct answer	Correct answer	Correct answer	Correct answer	Correct answer	Correct answer	Correct answer	Correct answer	25	89.29	Satisfactory
Male	25-29 years	Middle Region	University student	Medical	Unemployed	One time	No	No	Incorrect answer	Correct answer	Correct answer	Correct answer	Correct answer	Correct answer	Correct answer	Correct answer	Correct answer	Correct answer	Correct answer	Correct answer	Correct answer	Correct answer	Correct answer	Correct answer	Incorrect answer	Correct answer	Correct answer	Correct answer	Correct answer	Correct answer	Correct answer	Correct answer	Correct answer	Correct answer	Correct answer	Correct answer	25	89.29	Satisfactory
Female	25-29 years	Middle Region	University student	Medical	Unemployed	One time	No	No	Incorrect answer	Correct answer	Correct answer	Correct answer	Incorrect answer	Correct answer	Correct answer	Correct answer	Correct answer	Correct answer	Correct answer	Correct answer	Correct answer	Correct answer	Correct answer	Correct answer	Correct answer	Correct answer	Correct answer	Correct answer	Correct answer	Correct answer	Correct answer	Correct answer	Correct answer	Correct answer	Correct answer	Correct answer	25	89.29	Satisfactory
Male	25-29 years	Middle Region	University student	Medical	Employed	Two times	No	No	Incorrect answer	Correct answer	Correct answer	Correct answer	Correct answer	Correct answer	Correct answer	Correct answer	Correct answer	Correct answer	Correct answer	Correct answer	Correct answer	Correct answer	Correct answer	Correct answer	Incorrect answer	Correct answer	Correct answer	Correct answer	Correct answer	Correct answer	Correct answer	Correct answer	Correct answer	Correct answer	Correct answer	Correct answer	25	89.29	Satisfactory
Male	25-29 years	Middle Region	University student	Medical	Employed	Three times or more	No	No	Incorrect answer	Incorrect answer	Correct answer	Incorrect answer	Incorrect answer	Correct answer	Correct answer	Correct answer	Correct answer	Correct answer	Correct answer	Correct answer	Correct answer	Correct answer	Correct answer	Correct answer	Correct answer	Correct answer	Correct answer	Correct answer	Correct answer	Correct answer	Correct answer	Correct answer	Correct answer	Correct answer	Correct answer	Correct answer	25	89.29	Satisfactory
Female	25-29 years	Middle Region	Diploma	Medical	Unemployed	Two times	No	No	Incorrect answer	Correct answer	Correct answer	Correct answer	Incorrect answer	Correct answer	Correct answer	Correct answer	Correct answer	Correct answer	Correct answer	Correct answer	Correct answer	Correct answer	Correct answer	Correct answer	Correct answer	Correct answer	Correct answer	Correct answer	Correct answer	Correct answer	Correct answer	Correct answer	Correct answer	Correct answer	Correct answer	Correct answer	25	89.29	Satisfactory
Male	25-29 years	Middle Region	University student	Medical	Employed	One time	No	No	Incorrect answer	Correct answer	Correct answer	Correct answer	Correct answer	Correct answer	Correct answer	Correct answer	Correct answer	Correct answer	Incorrect answer	Correct answer	Correct answer	Correct answer	Correct answer	Correct answer	Correct answer	Correct answer	Correct answer	Correct answer	Correct answer	Correct answer	Correct answer	Correct answer	Correct answer	Correct answer	Correct answer	Correct answer	25	89.29	Satisfactory
Male	25-29 years	Middle Region	High school	Medical	Unemployed	Two times	No	No	Incorrect answer	Correct answer	Correct answer	Correct answer	Correct answer	Correct answer	Correct answer	Correct answer	Correct answer	Correct answer	Correct answer	Correct answer	Correct answer	Correct answer	Correct answer	Correct answer	Incorrect answer	Correct answer	Correct answer	Correct answer	Correct answer	Correct answer	Correct answer	Correct answer	Correct answer	Correct answer	Correct answer	Correct answer	25	89.29	Satisfactory
Female	25-29 years	Northern Region	University student	Medical	Employed	Two times	No	No	Incorrect answer	Correct answer	Correct answer	Correct answer	Incorrect answer	Correct answer	Correct answer	Correct answer	Correct answer	Correct answer	Correct answer	Correct answer	Correct answer	Correct answer	Correct answer	Correct answer	Correct answer	Correct answer	Correct answer	Correct answer	Correct answer	Correct answer	Correct answer	Correct answer	Correct answer	Correct answer	Correct answer	Correct answer	25	89.29	Satisfactory
Female	30-34 years	Middle Region	University student	Medical	Employed	Three times or more	No	Yes	Incorrect answer	Correct answer	Correct answer	Correct answer	Correct answer	Correct answer	Correct answer	Correct answer	Correct answer	Correct answer	Correct answer	Correct answer	Correct answer	Correct answer	Correct answer	Correct answer	Incorrect answer	Correct answer	Correct answer	Correct answer	Correct answer	Correct answer	Correct answer	Correct answer	Correct answer	Correct answer	Correct answer	Correct answer	25	89.29	Satisfactory
Female	25-29 years	Middle Region	University student	Medical	Unemployed	Two times	No	No	Incorrect answer	Correct answer	Correct answer	Correct answer	Correct answer	Correct answer	Correct answer	Correct answer	Correct answer	Correct answer	Correct answer	Incorrect answer	Correct answer	Correct answer	Correct answer	Correct answer	Correct answer	Correct answer	Correct answer	Correct answer	Correct answer	Correct answer	Correct answer	Correct answer	Correct answer	Correct answer	Correct answer	Correct answer	25	89.29	Satisfactory
Female	30-34 years	Northern Region	University student	Medical	Unemployed	Three times or more	No	No	Incorrect answer	Correct answer	Correct answer	Correct answer	Correct answer	Correct answer	Correct answer	Correct answer	Correct answer	Correct answer	Correct answer	Incorrect answer	Correct answer	Correct answer	Correct answer	Correct answer	Correct answer	Correct answer	Correct answer	Correct answer	Correct answer	Correct answer	Correct answer	Correct answer	Correct answer	Correct answer	Correct answer	Correct answer	25	89.29	Satisfactory
Female	30-34 years	Middle Region	Diploma	Medical	Employed	Two times	No	No	Incorrect answer	Incorrect answer	Correct answer	Correct answer	Correct answer	Correct answer	Correct answer	Correct answer	Incorrect answer	Correct answer	Incorrect answer	Correct answer	Correct answer	Correct answer	Correct answer	Correct answer	Correct answer	Correct answer	Correct answer	Correct answer	Correct answer	Correct answer	Correct answer	Correct answer	Correct answer	Correct answer	Correct answer	Correct answer	25	89.29	Satisfactory
Female	25-29 years	Middle Region	University student	Medical	Unemployed	Two times	No	No	Incorrect answer	Correct answer	Incorrect answer	Correct answer	Correct answer	Correct answer	Correct answer	Correct answer	Correct answer	Correct answer	Correct answer	Correct answer	Correct answer	Correct answer	Correct answer	Correct answer	Correct answer	Correct answer	Correct answer	Correct answer	Correct answer	Correct answer	Correct answer	Correct answer	Correct answer	Correct answer	Correct answer	Correct answer	25	89.29	Satisfactory
Male	18 to 24 years	Northern Region	Diploma	Medical	Unemployed	Two times	No	No	Correct answer	Incorrect answer	Correct answer	Correct answer	Correct answer	Correct answer	Correct answer	Correct answer	Correct answer	Correct answer	Correct answer	Correct answer	Incorrect answer	Correct answer	Correct answer	Correct answer	Correct answer	Correct answer	Correct answer	Correct answer	Correct answer	Correct answer	Correct answer	Incorrect answer	Incorrect answer	Correct answer	Correct answer	Correct answer	25	89.29	Satisfactory
Female	30-34 years	Middle Region	University student	Medical	Employed	Two times	No	No	Incorrect answer	Correct answer	Correct answer	Correct answer	Correct answer	Correct answer	Correct answer	Correct answer	Correct answer	Incorrect answer	Correct answer	Correct answer	Correct answer	Correct answer	Correct answer	Correct answer	Correct answer	Correct answer	Correct answer	Correct answer	Correct answer	Correct answer	Correct answer	Correct answer	Correct answer	Correct answer	Correct answer	Correct answer	25	89.29	Satisfactory
Male	30-34 years	Middle Region	University student	Medical	Unemployed	Two times	No	No	Incorrect answer	Correct answer	Correct answer	Correct answer	Correct answer	Correct answer	Correct answer	Correct answer	Correct answer	Correct answer	Incorrect answer	Correct answer	Correct answer	Correct answer	Correct answer	Correct answer	Correct answer	Correct answer	Correct answer	Correct answer	Correct answer	Correct answer	Correct answer	Correct answer	Correct answer	Correct answer	Correct answer	Correct answer	25	89.29	Satisfactory
Female	30-34 years	Middle Region	Diploma	Medical	Employed	Two times	No	No	Incorrect answer	Correct answer	Correct answer	Correct answer	Correct answer	Correct answer	Correct answer	Correct answer	Correct answer	Correct answer	Correct answer	Correct answer	Correct answer	Correct answer	Correct answer	Correct answer	Correct answer	Correct answer	Correct answer	Correct answer	Correct answer	Correct answer	Correct answer	Correct answer	Correct answer	Incorrect answer	Correct answer	Correct answer	25	89.29	Satisfactory
Female	25-29 years	Western Region	Diploma	Non-medical	Employed	Three times or more	Yes	Yes	Incorrect answer	Correct answer	Correct answer	Correct answer	Correct answer	Correct answer	Correct answer	Correct answer	Correct answer	Correct answer	Correct answer	Correct answer	Correct answer	Correct answer	Correct answer	Correct answer	Correct answer	Incorrect answer	Correct answer	Correct answer	Correct answer	Correct answer	Correct answer	Correct answer	Correct answer	Correct answer	Correct answer	Correct answer	25	89.29	Satisfactory
Female	18 to 24 years	Middle Region	Diploma	Medical	Unemployed	Two times	No	No	Incorrect answer	Correct answer	Correct answer	Correct answer	Correct answer	Correct answer	Correct answer	Correct answer	Correct answer	Correct answer	Incorrect answer	Correct answer	Correct answer	Correct answer	Correct answer	Correct answer	Correct answer	Correct answer	Correct answer	Correct answer	Correct answer	Correct answer	Correct answer	Correct answer	Correct answer	Correct answer	Correct answer	Correct answer	25	89.29	Satisfactory
Male	18 to 24 years	Middle Region	University student	Medical	Unemployed	One time	No	No	Incorrect answer	Correct answer	Correct answer	Correct answer	Correct answer	Correct answer	Correct answer	Correct answer	Correct answer	Correct answer	Correct answer	Correct answer	Incorrect answer	Correct answer	Correct answer	Correct answer	Correct answer	Correct answer	Correct answer	Correct answer	Correct answer	Correct answer	Correct answer	Correct answer	Correct answer	Correct answer	Correct answer	Correct answer	25	89.29	Satisfactory
Female	25-29 years	Middle Region	University student	Medical	Employed	Two times	No	No	Incorrect answer	Correct answer	Correct answer	Correct answer	Correct answer	Correct answer	Incorrect answer	Correct answer	Correct answer	Correct answer	Correct answer	Correct answer	Correct answer	Correct answer	Correct answer	Correct answer	Correct answer	Correct answer	Correct answer	Correct answer	Correct answer	Correct answer	Correct answer	Correct answer	Correct answer	Correct answer	Correct answer	Correct answer	25	89.29	Satisfactory
Male	25-29 years	Middle Region	University student	Medical	Employed	Two times	No	No	Incorrect answer	Correct answer	Correct answer	Correct answer	Correct answer	Correct answer	Incorrect answer	Correct answer	Correct answer	Correct answer	Correct answer	Correct answer	Correct answer	Correct answer	Correct answer	Correct answer	Correct answer	Correct answer	Correct answer	Correct answer	Correct answer	Correct answer	Correct answer	Correct answer	Correct answer	Correct answer	Correct answer	Correct answer	25	89.29	Satisfactory
Female	30-34 years	Middle Region	Diploma	Medical	Employed	Two times	No	No	Incorrect answer	Incorrect answer	Correct answer	Correct answer	Correct answer	Correct answer	Correct answer	Correct answer	Incorrect answer	Correct answer	Incorrect answer	Correct answer	Correct answer	Correct answer	Correct answer	Correct answer	Correct answer	Correct answer	Correct answer	Correct answer	Correct answer	Correct answer	Correct answer	Correct answer	Correct answer	Correct answer	Correct answer	Correct answer	25	89.29	Satisfactory
Female	25-29 years	Middle Region	University student	Medical	Unemployed	Two times	No	No	Incorrect answer	Correct answer	Incorrect answer	Correct answer	Correct answer	Correct answer	Correct answer	Correct answer	Correct answer	Correct answer	Correct answer	Correct answer	Correct answer	Correct answer	Correct answer	Correct answer	Correct answer	Correct answer	Correct answer	Correct answer	Correct answer	Correct answer	Correct answer	Correct answer	Correct answer	Correct answer	Correct answer	Correct answer	25	89.29	Satisfactory
Male	18 to 24 years	Northern Region	Diploma	Medical	Unemployed	Two times	No	No	Correct answer	Incorrect answer	Correct answer	Correct answer	Correct answer	Correct answer	Correct answer	Correct answer	Correct answer	Correct answer	Correct answer	Correct answer	Incorrect answer	Correct answer	Correct answer	Correct answer	Correct answer	Correct answer	Correct answer	Correct answer	Correct answer	Correct answer	Correct answer	Incorrect answer	Incorrect answer	Correct answer	Correct answer	Correct answer	25	89.29	Satisfactory
Female	30-34 years	Middle Region	University student	Medical	Employed	Two times	No	No	Incorrect answer	Correct answer	Correct answer	Correct answer	Correct answer	Correct answer	Correct answer	Correct answer	Correct answer	Incorrect answer	Correct answer	Correct answer	Correct answer	Correct answer	Correct answer	Correct answer	Correct answer	Correct answer	Correct answer	Correct answer	Correct answer	Correct answer	Correct answer	Correct answer	Correct answer	Correct answer	Correct answer	Correct answer	25	89.29	Satisfactory
Male	30-34 years	Middle Region	University student	Medical	Unemployed	Two times	No	No	Incorrect answer	Correct answer	Correct answer	Correct answer	Correct answer	Correct answer	Correct answer	Correct answer	Correct answer	Correct answer	Incorrect answer	Correct answer	Correct answer	Correct answer	Correct answer	Correct answer	Correct answer	Correct answer	Correct answer	Correct answer	Correct answer	Correct answer	Correct answer	Correct answer	Correct answer	Correct answer	Correct answer	Correct answer	25	89.29	Satisfactory
Female	30-34 years	Middle Region	Diploma	Medical	Employed	Two times	No	No	Incorrect answer	Correct answer	Correct answer	Correct answer	Correct answer	Correct answer	Correct answer	Correct answer	Correct answer	Correct answer	Correct answer	Correct answer	Correct answer	Correct answer	Correct answer	Correct answer	Correct answer	Correct answer	Correct answer	Correct answer	Correct answer	Correct answer	Correct answer	Correct answer	Correct answer	Incorrect answer	Correct answer	Correct answer	25	89.29	Satisfactory
Male	25-29 years	Middle Region	University student	Medical	Unemployed	One time	No	No	Incorrect answer	Correct answer	Correct answer	Correct answer	Correct answer	Correct answer	Correct answer	Correct answer	Correct answer	Correct answer	Correct answer	Correct answer	Correct answer	Correct answer	Correct answer	Correct answer	Incorrect answer	Correct answer	Correct answer	Correct answer	Correct answer	Correct answer	Correct answer	Correct answer	Correct answer	Correct answer	Correct answer	Correct answer	25	89.29	Satisfactory
Female	25-29 years	Middle Region	University student	Medical	Employed	Two times	No	No	Incorrect answer	Correct answer	Correct answer	Correct answer	Correct answer	Correct answer	Correct answer	Correct answer	Correct answer	Correct answer	Correct answer	Correct answer	Correct answer	Correct answer	Incorrect answer	Correct answer	Correct answer	Correct answer	Correct answer	Correct answer	Correct answer	Correct answer	Correct answer	Correct answer	Correct answer	Correct answer	Correct answer	Correct answer	25	89.29	Satisfactory
Female	18 to 24 years	Middle Region	University student	Medical	Unemployed	One time	No	No	Incorrect answer	Correct answer	Correct answer	Correct answer	Correct answer	Correct answer	Correct answer	Correct answer	Correct answer	Correct answer	Correct answer	Correct answer	Correct answer	Correct answer	Incorrect answer	Correct answer	Correct answer	Correct answer	Correct answer	Correct answer	Correct answer	Correct answer	Correct answer	Correct answer	Correct answer	Correct answer	Correct answer	Correct answer	25	89.29	Satisfactory
Female	30-34 years	Middle Region	University student	Medical	Employed	One time	No	No	Incorrect answer	Correct answer	Correct answer	Correct answer	Correct answer	Correct answer	Correct answer	Correct answer	Correct answer	Correct answer	Correct answer	Correct answer	Correct answer	Correct answer	Correct answer	Correct answer	Correct answer	Correct answer	Correct answer	Correct answer	Incorrect answer	Correct answer	Correct answer	Correct answer	Correct answer	Correct answer	Correct answer	Correct answer	25	89.29	Satisfactory
Female	18 to 24 years	Middle Region	University student	Medical	Unemployed	Two times	No	No	Incorrect answer	Correct answer	Correct answer	Correct answer	Incorrect answer	Correct answer	Correct answer	Correct answer	Correct answer	Correct answer	Correct answer	Correct answer	Correct answer	Correct answer	Correct answer	Correct answer	Correct answer	Correct answer	Correct answer	Correct answer	Correct answer	Correct answer	Correct answer	Correct answer	Correct answer	Correct answer	Correct answer	Correct answer	25	89.29	Satisfactory
Male	25-29 years	Middle Region	University student	Medical	Unemployed	One time	No	No	Incorrect answer	Correct answer	Correct answer	Correct answer	Correct answer	Correct answer	Correct answer	Correct answer	Correct answer	Correct answer	Correct answer	Correct answer	Correct answer	Correct answer	Correct answer	Correct answer	Incorrect answer	Correct answer	Correct answer	Correct answer	Correct answer	Correct answer	Correct answer	Correct answer	Correct answer	Correct answer	Correct answer	Correct answer	25	89.29	Satisfactory
Female	25-29 years	Middle Region	University student	Medical	Unemployed	One time	No	No	Incorrect answer	Correct answer	Correct answer	Correct answer	Incorrect answer	Correct answer	Correct answer	Correct answer	Correct answer	Correct answer	Correct answer	Correct answer	Correct answer	Correct answer	Correct answer	Correct answer	Correct answer	Correct answer	Correct answer	Correct answer	Correct answer	Correct answer	Correct answer	Correct answer	Correct answer	Correct answer	Correct answer	Correct answer	25	89.29	Satisfactory
Male	25-29 years	Middle Region	University student	Medical	Employed	Two times	No	No	Incorrect answer	Correct answer	Correct answer	Correct answer	Correct answer	Correct answer	Correct answer	Correct answer	Correct answer	Correct answer	Correct answer	Correct answer	Correct answer	Correct answer	Correct answer	Correct answer	Incorrect answer	Correct answer	Correct answer	Correct answer	Correct answer	Correct answer	Correct answer	Correct answer	Correct answer	Correct answer	Correct answer	Correct answer	25	89.29	Satisfactory
Female	30-34 years	Western Region	Bachelor's degree	Non-medical	Employed	Three times or more	Yes	Yes	Incorrect answer	Incorrect answer	Correct answer	Correct answer	Correct answer	Correct answer	Correct answer	Correct answer	Correct answer	Correct answer	Correct answer	Correct answer	Incorrect answer	Correct answer	Correct answer	Correct answer	Correct answer	Correct answer	Correct answer	Correct answer	Correct answer	Correct answer	Correct answer	Correct answer	Correct answer	Correct answer	Correct answer	Correct answer	26	92.86	Satisfactory
Female	45 years and above	Western Region	Bachelor's degree	Non-medical	Employed	Three times or more	Yes	No	Incorrect answer	Incorrect answer	Correct answer	Correct answer	Correct answer	Correct answer	Correct answer	Correct answer	Correct answer	Correct answer	Correct answer	Correct answer	Incorrect answer	Correct answer	Correct answer	Correct answer	Correct answer	Correct answer	Correct answer	Correct answer	Correct answer	Correct answer	Correct answer	Correct answer	Correct answer	Correct answer	Correct answer	Correct answer	26	92.86	Satisfactory
Female	25-29 years	Middle Region	University student	Medical	Unemployed	One time	No	No	Incorrect answer	Correct answer	Correct answer	Correct answer	Correct answer	Correct answer	Correct answer	Correct answer	Correct answer	Correct answer	Correct answer	Correct answer	Correct answer	Correct answer	Correct answer	Correct answer	Correct answer	Correct answer	Correct answer	Correct answer	Correct answer	Correct answer	Correct answer	Correct answer	Correct answer	Correct answer	Correct answer	Correct answer	26	92.86	Satisfactory
Male	25-29 years	Middle Region	University student	Non-medical	Employed	Two times	No	No	Incorrect answer	Correct answer	Correct answer	Correct answer	Correct answer	Correct answer	Correct answer	Correct answer	Correct answer	Correct answer	Correct answer	Correct answer	Correct answer	Correct answer	Correct answer	Correct answer	Correct answer	Correct answer	Correct answer	Correct answer	Correct answer	Correct answer	Correct answer	Correct answer	Correct answer	Correct answer	Correct answer	Correct answer	26	92.86	Satisfactory
Female	25-29 years	Middle Region	University student	Medical	Employed	Two times	No	No	Incorrect answer	Correct answer	Correct answer	Correct answer	Correct answer	Correct answer	Correct answer	Correct answer	Correct answer	Correct answer	Correct answer	Correct answer	Correct answer	Correct answer	Correct answer	Correct answer	Correct answer	Correct answer	Correct answer	Correct answer	Correct answer	Correct answer	Correct answer	Correct answer	Correct answer	Correct answer	Correct answer	Correct answer	26	92.86	Satisfactory
Female	18 to 24 years	Middle Region	Diploma	Medical	Unemployed	One time	No	No	Incorrect answer	Correct answer	Correct answer	Correct answer	Correct answer	Correct answer	Correct answer	Correct answer	Correct answer	Correct answer	Correct answer	Correct answer	Correct answer	Correct answer	Correct answer	Correct answer	Correct answer	Correct answer	Correct answer	Correct answer	Correct answer	Correct answer	Correct answer	Correct answer	Correct answer	Correct answer	Correct answer	Correct answer	26	92.86	Satisfactory
Male	25-29 years	Middle Region	University student	Medical	Employed	Three times or more	No	No	Incorrect answer	Correct answer	Correct answer	Correct answer	Correct answer	Correct answer	Correct answer	Correct answer	Correct answer	Correct answer	Correct answer	Correct answer	Correct answer	Correct answer	Correct answer	Correct answer	Correct answer	Correct answer	Correct answer	Correct answer	Correct answer	Correct answer	Correct answer	Correct answer	Correct answer	Correct answer	Correct answer	Correct answer	26	92.86	Satisfactory
Male	18 to 24 years	Middle Region	University student	Medical	Employed	Two times	No	No	Incorrect answer	Correct answer	Correct answer	Correct answer	Correct answer	Correct answer	Correct answer	Correct answer	Correct answer	Correct answer	Correct answer	Correct answer	Correct answer	Correct answer	Correct answer	Correct answer	Correct answer	Correct answer	Correct answer	Correct answer	Correct answer	Correct answer	Correct answer	Correct answer	Correct answer	Correct answer	Correct answer	Correct answer	26	92.86	Satisfactory
Female	25-29 years	Middle Region	University student	Medical	Employed	Two times	No	No	Incorrect answer	Correct answer	Correct answer	Correct answer	Correct answer	Correct answer	Correct answer	Correct answer	Correct answer	Correct answer	Correct answer	Correct answer	Correct answer	Correct answer	Correct answer	Correct answer	Correct answer	Correct answer	Correct answer	Correct answer	Correct answer	Correct answer	Correct answer	Correct answer	Correct answer	Correct answer	Correct answer	Correct answer	26	92.86	Satisfactory
Female	18 to 24 years	Middle Region	University student	Medical	Employed	Two times	No	No	Incorrect answer	Correct answer	Correct answer	Correct answer	Correct answer	Correct answer	Correct answer	Correct answer	Correct answer	Correct answer	Correct answer	Correct answer	Correct answer	Correct answer	Correct answer	Correct answer	Correct answer	Correct answer	Correct answer	Correct answer	Correct answer	Correct answer	Correct answer	Correct answer	Correct answer	Correct answer	Correct answer	Correct answer	26	92.86	Satisfactory
Male	30-34 years	Middle Region	University student	Medical	Employed	One time	No	No	Incorrect answer	Correct answer	Correct answer	Correct answer	Correct answer	Correct answer	Correct answer	Correct answer	Correct answer	Correct answer	Correct answer	Correct answer	Correct answer	Correct answer	Correct answer	Correct answer	Correct answer	Correct answer	Correct answer	Correct answer	Correct answer	Correct answer	Correct answer	Correct answer	Correct answer	Correct answer	Correct answer	Correct answer	26	92.86	Satisfactory
Male	18 to 24 years	Eastern Region	Diploma	Medical	Unemployed	Two times	No	No	Incorrect answer	Correct answer	Correct answer	Correct answer	Correct answer	Correct answer	Correct answer	Correct answer	Correct answer	Correct answer	Correct answer	Correct answer	Correct answer	Correct answer	Correct answer	Correct answer	Correct answer	Correct answer	Correct answer	Correct answer	Correct answer	Correct answer	Correct answer	Correct answer	Correct answer	Correct answer	Correct answer	Correct answer	26	92.86	Satisfactory
Male	25-29 years	Middle Region	University student	Medical	Employed	Two times	No	No	Incorrect answer	Correct answer	Correct answer	Correct answer	Correct answer	Correct answer	Correct answer	Correct answer	Correct answer	Correct answer	Correct answer	Correct answer	Correct answer	Correct answer	Correct answer	Correct answer	Correct answer	Correct answer	Correct answer	Correct answer	Correct answer	Correct answer	Correct answer	Correct answer	Correct answer	Correct answer	Correct answer	Correct answer	26	92.86	Satisfactory
Female	18 to 24 years	Middle Region	University student	Medical	Unemployed	One time	No	No	Incorrect answer	Correct answer	Correct answer	Correct answer	Correct answer	Correct answer	Correct answer	Correct answer	Correct answer	Correct answer	Correct answer	Correct answer	Correct answer	Correct answer	Correct answer	Correct answer	Correct answer	Correct answer	Correct answer	Correct answer	Correct answer	Correct answer	Correct answer	Correct answer	Correct answer	Correct answer	Correct answer	Correct answer	26	92.86	Satisfactory
Male	25-29 years	Middle Region	University student	Medical	Employed	Two times	No	No	Incorrect answer	Correct answer	Correct answer	Correct answer	Correct answer	Correct answer	Correct answer	Correct answer	Correct answer	Correct answer	Correct answer	Correct answer	Correct answer	Correct answer	Correct answer	Correct answer	Correct answer	Correct answer	Correct answer	Correct answer	Correct answer	Correct answer	Correct answer	Correct answer	Correct answer	Correct answer	Correct answer	Correct answer	26	92.86	Satisfactory
Male	30-34 years	Middle Region	University student	Medical	Employed	One time	No	No	Incorrect answer	Correct answer	Correct answer	Correct answer	Correct answer	Correct answer	Correct answer	Correct answer	Correct answer	Correct answer	Correct answer	Correct answer	Correct answer	Correct answer	Correct answer	Correct answer	Correct answer	Correct answer	Correct answer	Correct answer	Correct answer	Correct answer	Correct answer	Correct answer	Correct answer	Correct answer	Correct answer	Correct answer	26	92.86	Satisfactory
Male	30-34 years	Middle Region	University student	Medical	Employed	Two times	No	No	Incorrect answer	Correct answer	Correct answer	Correct answer	Correct answer	Correct answer	Correct answer	Correct answer	Correct answer	Correct answer	Correct answer	Correct answer	Correct answer	Correct answer	Correct answer	Correct answer	Correct answer	Correct answer	Correct answer	Correct answer	Correct answer	Correct answer	Correct answer	Correct answer	Correct answer	Correct answer	Correct answer	Correct answer	26	92.86	Satisfactory
Male	18 to 24 years	Middle Region	University student	Medical	Unemployed	One time	No	No	Incorrect answer	Correct answer	Correct answer	Correct answer	Correct answer	Correct answer	Correct answer	Correct answer	Correct answer	Correct answer	Correct answer	Correct answer	Correct answer	Correct answer	Correct answer	Correct answer	Correct answer	Correct answer	Correct answer	Correct answer	Correct answer	Correct answer	Correct answer	Correct answer	Correct answer	Correct answer	Correct answer	Correct answer	26	92.86	Satisfactory
Female	18 to 24 years	Middle Region	University student	Medical	Unemployed	One time	No	No	Incorrect answer	Correct answer	Correct answer	Correct answer	Correct answer	Correct answer	Correct answer	Correct answer	Correct answer	Correct answer	Correct answer	Correct answer	Correct answer	Correct answer	Correct answer	Correct answer	Correct answer	Correct answer	Correct answer	Correct answer	Correct answer	Correct answer	Correct answer	Correct answer	Correct answer	Correct answer	Correct answer	Correct answer	26	92.86	Satisfactory
Female	18 to 24 years	Middle Region	University student	Medical	Unemployed	One time	No	No	Incorrect answer	Correct answer	Correct answer	Correct answer	Correct answer	Correct answer	Correct answer	Correct answer	Correct answer	Correct answer	Correct answer	Correct answer	Correct answer	Correct answer	Correct answer	Correct answer	Correct answer	Correct answer	Correct answer	Correct answer	Correct answer	Correct answer	Correct answer	Correct answer	Correct answer	Correct answer	Correct answer	Correct answer	26	92.86	Satisfactory
Male	25-29 years	Middle Region	University student	Medical	Unemployed	Two times	No	No	Incorrect answer	Correct answer	Correct answer	Correct answer	Correct answer	Correct answer	Correct answer	Correct answer	Correct answer	Correct answer	Correct answer	Correct answer	Correct answer	Correct answer	Correct answer	Correct answer	Correct answer	Correct answer	Correct answer	Correct answer	Correct answer	Correct answer	Correct answer	Correct answer	Correct answer	Correct answer	Correct answer	Correct answer	26	92.86	Satisfactory
Male	18 to 24 years	Middle Region	University student	Medical	Unemployed	One time	No	No	Incorrect answer	Correct answer	Correct answer	Correct answer	Correct answer	Correct answer	Correct answer	Correct answer	Correct answer	Correct answer	Correct answer	Correct answer	Correct answer	Correct answer	Correct answer	Correct answer	Correct answer	Correct answer	Correct answer	Correct answer	Correct answer	Correct answer	Correct answer	Correct answer	Correct answer	Correct answer	Correct answer	Correct answer	26	92.86	Satisfactory
Female	25-29 years	Middle Region	University student	Medical	Unemployed	Two times	No	No	Incorrect answer	Correct answer	Correct answer	Correct answer	Correct answer	Correct answer	Correct answer	Correct answer	Correct answer	Correct answer	Correct answer	Correct answer	Correct answer	Correct answer	Correct answer	Correct answer	Correct answer	Correct answer	Correct answer	Correct answer	Correct answer	Correct answer	Correct answer	Correct answer	Correct answer	Correct answer	Correct answer	Correct answer	26	92.86	Satisfactory
Male	30-34 years	Eastern Region	University student	Medical	Employed	Three times or more	No	No	Incorrect answer	Correct answer	Correct answer	Correct answer	Correct answer	Correct answer	Correct answer	Correct answer	Correct answer	Correct answer	Correct answer	Correct answer	Correct answer	Correct answer	Correct answer	Correct answer	Correct answer	Correct answer	Correct answer	Correct answer	Correct answer	Correct answer	Correct answer	Correct answer	Correct answer	Correct answer	Correct answer	Correct answer	26	92.86	Satisfactory
Female	18 to 24 years	Middle Region	University student	Medical	Unemployed	Two times	No	No	Incorrect answer	Correct answer	Correct answer	Correct answer	Correct answer	Correct answer	Correct answer	Correct answer	Correct answer	Correct answer	Correct answer	Correct answer	Correct answer	Correct answer	Correct answer	Correct answer	Correct answer	Correct answer	Correct answer	Correct answer	Correct answer	Correct answer	Correct answer	Correct answer	Correct answer	Correct answer	Correct answer	Correct answer	26	92.86	Satisfactory
Male	35-39 years	Middle Region	University student	Non-medical	Employed	Two times	Yes	No	Incorrect answer	Correct answer	Correct answer	Correct answer	Correct answer	Correct answer	Correct answer	Correct answer	Correct answer	Correct answer	Correct answer	Correct answer	Correct answer	Correct answer	Correct answer	Correct answer	Correct answer	Correct answer	Correct answer	Correct answer	Correct answer	Correct answer	Correct answer	Correct answer	Correct answer	Correct answer	Correct answer	Correct answer	26	92.86	Satisfactory
Female	25-29 years	Middle Region	University student	Medical	Employed	Three times or more	No	No	Incorrect answer	Incorrect answer	Correct answer	Correct answer	Correct answer	Correct answer	Correct answer	Correct answer	Correct answer	Correct answer	Correct answer	Correct answer	Correct answer	Correct answer	Correct answer	Correct answer	Correct answer	Correct answer	Correct answer	Correct answer	Correct answer	Correct answer	Correct answer	Correct answer	Correct answer	Correct answer	Incorrect answer	Correct answer	26	92.86	Satisfactory
Male	30-34 years	Middle Region	University student	Non-medical	Employed	Three times or more	No	No	Incorrect answer	Correct answer	Correct answer	Correct answer	Correct answer	Correct answer	Correct answer	Correct answer	Correct answer	Correct answer	Correct answer	Correct answer	Correct answer	Correct answer	Correct answer	Correct answer	Correct answer	Correct answer	Correct answer	Correct answer	Correct answer	Correct answer	Correct answer	Correct answer	Correct answer	Correct answer	Correct answer	Correct answer	26	92.86	Satisfactory
Male	35-39 years	Northern Region	Bachelor's degree	Non-medical	Employed	Three times or more	No	No	Incorrect answer	Correct answer	Correct answer	Correct answer	Correct answer	Correct answer	Correct answer	Correct answer	Correct answer	Correct answer	Correct answer	Correct answer	Correct answer	Correct answer	Correct answer	Correct answer	Correct answer	Correct answer	Correct answer	Correct answer	Correct answer	Correct answer	Correct answer	Correct answer	Correct answer	Correct answer	Correct answer	Correct answer	26	92.86	Satisfactory
Male	25-29 years	Middle Region	University student	Medical	Unemployed	One time	No	No	Incorrect answer	Incorrect answer	Incorrect answer	Correct answer	Correct answer	Correct answer	Correct answer	Correct answer	Correct answer	Correct answer	Correct answer	Correct answer	Correct answer	Correct answer	Correct answer	Correct answer	Correct answer	Correct answer	Correct answer	Correct answer	Correct answer	Correct answer	Correct answer	Correct answer	Correct answer	Correct answer	Correct answer	Correct answer	26	92.86	Satisfactory
Male	25-29 years	Northern Region	University student	Medical	Employed	Three times or more	No	No	Incorrect answer	Correct answer	Correct answer	Correct answer	Correct answer	Correct answer	Correct answer	Correct answer	Correct answer	Correct answer	Correct answer	Correct answer	Correct answer	Correct answer	Correct answer	Correct answer	Correct answer	Correct answer	Correct answer	Correct answer	Correct answer	Correct answer	Correct answer	Correct answer	Correct answer	Correct answer	Correct answer	Correct answer	26	92.86	Satisfactory
Female	30-34 years	Middle Region	University student	Medical	Employed	One time	No	No	Incorrect answer	Correct answer	Correct answer	Correct answer	Correct answer	Correct answer	Correct answer	Correct answer	Correct answer	Correct answer	Correct answer	Correct answer	Correct answer	Correct answer	Correct answer	Correct answer	Correct answer	Correct answer	Correct answer	Correct answer	Correct answer	Correct answer	Correct answer	Correct answer	Correct answer	Correct answer	Correct answer	Correct answer	26	92.86	Satisfactory
Male	35-39 years	Eastern Region	University student	Medical	Employed	Two times	No	No	Correct answer	Correct answer	Correct answer	Correct answer	Correct answer	Correct answer	Incorrect answer	Correct answer	Correct answer	Correct answer	Correct answer	Correct answer	Correct answer	Correct answer	Correct answer	Correct answer	Correct answer	Correct answer	Correct answer	Correct answer	Correct answer	Correct answer	Correct answer	Correct answer	Correct answer	Correct answer	Correct answer	Correct answer	26	92.86	Satisfactory
Female	25-29 years	Middle Region	University student	Medical	Unemployed	One time	No	No	Incorrect answer	Correct answer	Correct answer	Correct answer	Correct answer	Correct answer	Correct answer	Correct answer	Correct answer	Correct answer	Correct answer	Correct answer	Correct answer	Correct answer	Correct answer	Correct answer	Correct answer	Correct answer	Correct answer	Correct answer	Correct answer	Correct answer	Correct answer	Correct answer	Correct answer	Correct answer	Correct answer	Correct answer	26	92.86	Satisfactory
Female	30-34 years	Middle Region	University student	Medical	Employed	One time	No	No	Incorrect answer	Correct answer	Correct answer	Correct answer	Correct answer	Correct answer	Correct answer	Correct answer	Correct answer	Correct answer	Correct answer	Correct answer	Correct answer	Correct answer	Correct answer	Correct answer	Correct answer	Correct answer	Correct answer	Correct answer	Correct answer	Correct answer	Correct answer	Correct answer	Correct answer	Correct answer	Correct answer	Correct answer	26	92.86	Satisfactory
Female	25-29 years	Middle Region	University student	Medical	Employed	Two times	No	No	Incorrect answer	Correct answer	Correct answer	Correct answer	Correct answer	Correct answer	Correct answer	Correct answer	Correct answer	Correct answer	Correct answer	Correct answer	Correct answer	Correct answer	Correct answer	Correct answer	Correct answer	Correct answer	Correct answer	Correct answer	Correct answer	Correct answer	Correct answer	Correct answer	Correct answer	Correct answer	Correct answer	Correct answer	26	92.86	Satisfactory
Female	30-34 years	Middle Region	University student	Medical	Unemployed	One time	No	No	Incorrect answer	Correct answer	Correct answer	Correct answer	Correct answer	Correct answer	Correct answer	Correct answer	Correct answer	Correct answer	Correct answer	Correct answer	Correct answer	Correct answer	Correct answer	Correct answer	Correct answer	Correct answer	Correct answer	Correct answer	Correct answer	Correct answer	Correct answer	Correct answer	Correct answer	Correct answer	Correct answer	Correct answer	26	92.86	Satisfactory
Male	25-29 years	Middle Region	Diploma	Medical	Unemployed	Two times	No	No	Incorrect answer	Correct answer	Correct answer	Correct answer	Correct answer	Correct answer	Correct answer	Correct answer	Correct answer	Correct answer	Correct answer	Correct answer	Correct answer	Correct answer	Correct answer	Correct answer	Correct answer	Correct answer	Correct answer	Correct answer	Correct answer	Correct answer	Correct answer	Correct answer	Correct answer	Correct answer	Correct answer	Correct answer	26	92.86	Satisfactory
Female	25-29 years	Middle Region	University student	Medical	Unemployed	One time	No	No	Incorrect answer	Correct answer	Correct answer	Correct answer	Correct answer	Correct answer	Correct answer	Correct answer	Correct answer	Correct answer	Correct answer	Correct answer	Correct answer	Correct answer	Correct answer	Correct answer	Correct answer	Correct answer	Correct answer	Correct answer	Correct answer	Correct answer	Correct answer	Correct answer	Correct answer	Correct answer	Correct answer	Correct answer	26	92.86	Satisfactory
Male	25-29 years	Middle Region	University student	Medical	Employed	Two times	No	No	Incorrect answer	Correct answer	Correct answer	Correct answer	Correct answer	Correct answer	Correct answer	Correct answer	Correct answer	Correct answer	Correct answer	Correct answer	Correct answer	Correct answer	Correct answer	Correct answer	Correct answer	Correct answer	Correct answer	Correct answer	Correct answer	Correct answer	Correct answer	Correct answer	Correct answer	Correct answer	Correct answer	Correct answer	26	92.86	Satisfactory
Female	25-29 years	Middle Region	University student	Medical	Employed	Two times	No	No	Incorrect answer	Correct answer	Correct answer	Correct answer	Correct answer	Correct answer	Correct answer	Correct answer	Correct answer	Correct answer	Correct answer	Correct answer	Correct answer	Correct answer	Correct answer	Correct answer	Correct answer	Correct answer	Correct answer	Correct answer	Correct answer	Correct answer	Correct answer	Correct answer	Correct answer	Correct answer	Correct answer	Correct answer	26	92.86	Satisfactory
Female	30-34 years	Middle Region	University student	Medical	Employed	Two times	No	No	Incorrect answer	Correct answer	Correct answer	Correct answer	Correct answer	Correct answer	Correct answer	Correct answer	Correct answer	Correct answer	Correct answer	Correct answer	Correct answer	Correct answer	Correct answer	Correct answer	Correct answer	Correct answer	Correct answer	Correct answer	Correct answer	Correct answer	Correct answer	Correct answer	Correct answer	Correct answer	Correct answer	Correct answer	26	92.86	Satisfactory
Female	25-29 years	Middle Region	Diploma	Medical	Unemployed	One time	No	No	Incorrect answer	Correct answer	Correct answer	Correct answer	Correct answer	Correct answer	Correct answer	Correct answer	Correct answer	Correct answer	Correct answer	Correct answer	Correct answer	Correct answer	Correct answer	Correct answer	Correct answer	Correct answer	Correct answer	Correct answer	Correct answer	Correct answer	Correct answer	Correct answer	Correct answer	Correct answer	Correct answer	Correct answer	26	92.86	Satisfactory
Male	25-29 years	Middle Region	University student	Non-medical	Employed	Two times	Yes	No	Incorrect answer	Correct answer	Correct answer	Correct answer	Correct answer	Correct answer	Correct answer	Correct answer	Correct answer	Correct answer	Correct answer	Correct answer	Correct answer	Correct answer	Correct answer	Correct answer	Correct answer	Correct answer	Correct answer	Correct answer	Correct answer	Correct answer	Correct answer	Correct answer	Correct answer	Correct answer	Correct answer	Correct answer	26	92.86	Satisfactory
Female	25-29 years	Middle Region	University student	Non-medical	Employed	Two times	Yes	No	Incorrect answer	Correct answer	Correct answer	Correct answer	Correct answer	Correct answer	Correct answer	Correct answer	Correct answer	Correct answer	Correct answer	Correct answer	Correct answer	Correct answer	Correct answer	Correct answer	Correct answer	Correct answer	Correct answer	Correct answer	Correct answer	Correct answer	Correct answer	Correct answer	Correct answer	Correct answer	Correct answer	Correct answer	26	92.86	Satisfactory
Male	30-34 years	Middle Region	University student	Non-medical	Employed	Two times	Yes	No	Incorrect answer	Correct answer	Correct answer	Correct answer	Correct answer	Correct answer	Correct answer	Correct answer	Correct answer	Correct answer	Correct answer	Correct answer	Correct answer	Correct answer	Correct answer	Correct answer	Correct answer	Correct answer	Correct answer	Correct answer	Correct answer	Correct answer	Correct answer	Correct answer	Correct answer	Correct answer	Correct answer	Correct answer	26	92.86	Satisfactory
Female	25-29 years	Middle Region	University student	Medical	Unemployed	Two times	No	No	Incorrect answer	Correct answer	Correct answer	Correct answer	Correct answer	Correct answer	Correct answer	Correct answer	Correct answer	Correct answer	Correct answer	Correct answer	Correct answer	Correct answer	Correct answer	Correct answer	Correct answer	Correct answer	Correct answer	Correct answer	Correct answer	Correct answer	Correct answer	Correct answer	Correct answer	Correct answer	Correct answer	Correct answer	26	92.86	Satisfactory
Male	25-29 years	Middle Region	University student	Medical	Employed	Two times	No	No	Incorrect answer	Correct answer	Correct answer	Correct answer	Correct answer	Correct answer	Correct answer	Correct answer	Correct answer	Correct answer	Correct answer	Correct answer	Correct answer	Correct answer	Correct answer	Correct answer	Correct answer	Correct answer	Correct answer	Correct answer	Correct answer	Correct answer	Correct answer	Correct answer	Correct answer	Correct answer	Correct answer	Correct answer	26	92.86	Satisfactory
Male	25-29 years	Middle Region	University student	Medical	Employed	One time	No	No	Incorrect answer	Correct answer	Correct answer	Correct answer	Correct answer	Correct answer	Correct answer	Correct answer	Correct answer	Correct answer	Correct answer	Correct answer	Correct answer	Correct answer	Correct answer	Correct answer	Correct answer	Correct answer	Correct answer	Correct answer	Correct answer	Correct answer	Correct answer	Correct answer	Correct answer	Correct answer	Correct answer	Correct answer	26	92.86	Satisfactory
Female	30-34 years	Middle Region	University student	Medical	Employed	One time	No	No	Incorrect answer	Correct answer	Correct answer	Correct answer	Correct answer	Correct answer	Correct answer	Correct answer	Correct answer	Correct answer	Correct answer	Correct answer	Correct answer	Correct answer	Correct answer	Correct answer	Correct answer	Correct answer	Correct answer	Correct answer	Correct answer	Correct answer	Correct answer	Correct answer	Correct answer	Correct answer	Correct answer	Correct answer	26	92.86	Satisfactory
Female	25-29 years	Middle Region	University student	Medical	Employed	One time	No	No	Incorrect answer	Correct answer	Correct answer	Correct answer	Correct answer	Correct answer	Correct answer	Correct answer	Correct answer	Correct answer	Correct answer	Correct answer	Correct answer	Correct answer	Correct answer	Correct answer	Correct answer	Correct answer	Correct answer	Correct answer	Correct answer	Correct answer	Correct answer	Correct answer	Correct answer	Correct answer	Correct answer	Correct answer	26	92.86	Satisfactory
Female	30-34 years	Middle Region	Bachelor's degree	Non-medical	Employed	Two times	Yes	No	Incorrect answer	Correct answer	Correct answer	Correct answer	Correct answer	Correct answer	Correct answer	Correct answer	Correct answer	Correct answer	Correct answer	Correct answer	Correct answer	Correct answer	Correct answer	Correct answer	Correct answer	Correct answer	Correct answer	Correct answer	Correct answer	Correct answer	Correct answer	Correct answer	Correct answer	Correct answer	Correct answer	Correct answer	26	92.86	Satisfactory
Male	25-29 years	Northern Region	University student	Medical	Unemployed	Two times	No	No	Incorrect answer	Correct answer	Correct answer	Correct answer	Correct answer	Correct answer	Correct answer	Correct answer	Correct answer	Correct answer	Correct answer	Correct answer	Correct answer	Correct answer	Correct answer	Correct answer	Correct answer	Correct answer	Correct answer	Correct answer	Correct answer	Correct answer	Correct answer	Correct answer	Correct answer	Correct answer	Correct answer	Correct answer	26	92.86	Satisfactory
Female	30-34 years	Eastern Region	University student	Medical	Employed	Two times	Yes	No	Incorrect answer	Correct answer	Correct answer	Correct answer	Correct answer	Correct answer	Correct answer	Correct answer	Correct answer	Correct answer	Correct answer	Correct answer	Correct answer	Correct answer	Correct answer	Correct answer	Correct answer	Correct answer	Correct answer	Correct answer	Correct answer	Correct answer	Correct answer	Correct answer	Correct answer	Correct answer	Correct answer	Correct answer	26	92.86	Satisfactory
Female	25-29 years	Northern Region	University student	Medical	Unemployed	Three times or more	No	No	Incorrect answer	Correct answer	Correct answer	Correct answer	Correct answer	Correct answer	Correct answer	Correct answer	Correct answer	Correct answer	Correct answer	Correct answer	Correct answer	Correct answer	Correct answer	Correct answer	Correct answer	Correct answer	Correct answer	Correct answer	Correct answer	Correct answer	Correct answer	Correct answer	Correct answer	Correct answer	Correct answer	Correct answer	26	92.86	Satisfactory
Male	25-29 years	Middle Region	University student	Medical	Unemployed	Two times	No	No	Incorrect answer	Correct answer	Correct answer	Correct answer	Correct answer	Correct answer	Correct answer	Correct answer	Correct answer	Correct answer	Correct answer	Correct answer	Correct answer	Correct answer	Correct answer	Correct answer	Correct answer	Correct answer	Correct answer	Correct answer	Correct answer	Correct answer	Correct answer	Correct answer	Correct answer	Correct answer	Correct answer	Correct answer	26	92.86	Satisfactory
Female	25-29 years	Middle Region	University student	Medical	Employed	Two times	No	No	Incorrect answer	Correct answer	Correct answer	Correct answer	Correct answer	Correct answer	Correct answer	Correct answer	Correct answer	Correct answer	Correct answer	Correct answer	Correct answer	Correct answer	Correct answer	Correct answer	Correct answer	Correct answer	Correct answer	Correct answer	Correct answer	Correct answer	Correct answer	Correct answer	Correct answer	Correct answer	Correct answer	Correct answer	26	92.86	Satisfactory
Male	25-29 years	Middle Region	Diploma	Medical	Employed	One time	No	No	Incorrect answer	Correct answer	Correct answer	Correct answer	Correct answer	Correct answer	Correct answer	Correct answer	Correct answer	Correct answer	Correct answer	Correct answer	Correct answer	Correct answer	Correct answer	Correct answer	Correct answer	Correct answer	Correct answer	Correct answer	Correct answer	Correct answer	Correct answer	Correct answer	Correct answer	Correct answer	Correct answer	Correct answer	26	92.86	Satisfactory
Female	25-29 years	Northern Region	Diploma	Medical	Employed	Two times	No	No	Incorrect answer	Correct answer	Correct answer	Correct answer	Correct answer	Correct answer	Correct answer	Correct answer	Correct answer	Correct answer	Correct answer	Correct answer	Correct answer	Correct answer	Correct answer	Correct answer	Correct answer	Correct answer	Correct answer	Correct answer	Correct answer	Correct answer	Correct answer	Correct answer	Correct answer	Correct answer	Correct answer	Correct answer	26	92.86	Satisfactory
Male	25-29 years	Middle Region	University student	Medical	Employed	Three times or more	No	No	Incorrect answer	Correct answer	Correct answer	Correct answer	Correct answer	Correct answer	Correct answer	Correct answer	Correct answer	Correct answer	Correct answer	Correct answer	Correct answer	Correct answer	Correct answer	Correct answer	Correct answer	Correct answer	Correct answer	Correct answer	Correct answer	Correct answer	Correct answer	Correct answer	Correct answer	Correct answer	Correct answer	Correct answer	26	92.86	Satisfactory
Male	25-29 years	Middle Region	University student	Medical	Unemployed	Two times	No	No	Incorrect answer	Correct answer	Correct answer	Correct answer	Correct answer	Correct answer	Correct answer	Correct answer	Correct answer	Correct answer	Correct answer	Correct answer	Correct answer	Correct answer	Correct answer	Correct answer	Correct answer	Correct answer	Correct answer	Correct answer	Correct answer	Correct answer	Correct answer	Correct answer	Correct answer	Correct answer	Correct answer	Correct answer	26	92.86	Satisfactory
Female	25-29 years	Middle Region	University student	Medical	Unemployed	Two times	No	No	Incorrect answer	Correct answer	Correct answer	Correct answer	Correct answer	Correct answer	Correct answer	Correct answer	Correct answer	Correct answer	Correct answer	Correct answer	Correct answer	Correct answer	Correct answer	Correct answer	Correct answer	Correct answer	Correct answer	Correct answer	Correct answer	Correct answer	Correct answer	Correct answer	Correct answer	Correct answer	Correct answer	Correct answer	26	92.86	Satisfactory
Female	25-29 years	Eastern Region	University student	Medical	Employed	Two times	No	Yes	Incorrect answer	Correct answer	Correct answer	Correct answer	Correct answer	Correct answer	Correct answer	Correct answer	Correct answer	Correct answer	Correct answer	Correct answer	Correct answer	Correct answer	Correct answer	Correct answer	Correct answer	Correct answer	Correct answer	Correct answer	Correct answer	Correct answer	Correct answer	Correct answer	Correct answer	Correct answer	Correct answer	Correct answer	26	92.86	Satisfactory
Female	25-29 years	Middle Region	University student	Medical	Unemployed	One time	No	No	Incorrect answer	Incorrect answer	Correct answer	Correct answer	Correct answer	Correct answer	Correct answer	Correct answer	Correct answer	Correct answer	Correct answer	Correct answer	Correct answer	Correct answer	Correct answer	Correct answer	Incorrect answer	Correct answer	Correct answer	Correct answer	Correct answer	Correct answer	Correct answer	Correct answer	Correct answer	Correct answer	Correct answer	Correct answer	26	92.86	Satisfactory
Male	30-34 years	Eastern Region	University student	Medical	Employed	Three times or more	No	No	Incorrect answer	Correct answer	Correct answer	Correct answer	Correct answer	Correct answer	Correct answer	Correct answer	Correct answer	Correct answer	Correct answer	Correct answer	Correct answer	Correct answer	Correct answer	Correct answer	Correct answer	Correct answer	Correct answer	Correct answer	Correct answer	Correct answer	Correct answer	Correct answer	Correct answer	Correct answer	Correct answer	Correct answer	26	92.86	Satisfactory
Female	18 to 24 years	Middle Region	University student	Medical	Unemployed	Two times	No	No	Incorrect answer	Correct answer	Correct answer	Correct answer	Correct answer	Correct answer	Correct answer	Correct answer	Correct answer	Correct answer	Correct answer	Correct answer	Correct answer	Correct answer	Correct answer	Correct answer	Correct answer	Correct answer	Correct answer	Correct answer	Correct answer	Correct answer	Correct answer	Correct answer	Correct answer	Correct answer	Correct answer	Correct answer	26	92.86	Satisfactory
Male	35-39 years	Middle Region	University student	Non-medical	Employed	Two times	Yes	No	Incorrect answer	Correct answer	Correct answer	Correct answer	Correct answer	Correct answer	Correct answer	Correct answer	Correct answer	Correct answer	Correct answer	Correct answer	Correct answer	Correct answer	Correct answer	Correct answer	Correct answer	Correct answer	Correct answer	Correct answer	Correct answer	Correct answer	Correct answer	Correct answer	Correct answer	Correct answer	Correct answer	Correct answer	26	92.86	Satisfactory
Female	25-29 years	Middle Region	University student	Medical	Employed	Three times or more	No	No	Incorrect answer	Incorrect answer	Correct answer	Correct answer	Correct answer	Correct answer	Correct answer	Correct answer	Correct answer	Correct answer	Correct answer	Correct answer	Correct answer	Correct answer	Correct answer	Correct answer	Correct answer	Correct answer	Correct answer	Correct answer	Correct answer	Correct answer	Correct answer	Correct answer	Correct answer	Correct answer	Incorrect answer	Correct answer	26	92.86	Satisfactory
Male	30-34 years	Middle Region	University student	Non-medical	Employed	Three times or more	No	No	Incorrect answer	Correct answer	Correct answer	Correct answer	Correct answer	Correct answer	Correct answer	Correct answer	Correct answer	Correct answer	Correct answer	Correct answer	Correct answer	Correct answer	Correct answer	Correct answer	Correct answer	Correct answer	Correct answer	Correct answer	Correct answer	Correct answer	Correct answer	Correct answer	Correct answer	Correct answer	Correct answer	Correct answer	26	92.86	Satisfactory
Male	35-39 years	Northern Region	Bachelor's degree	Non-medical	Employed	Three times or more	No	No	Incorrect answer	Correct answer	Correct answer	Correct answer	Correct answer	Correct answer	Correct answer	Correct answer	Correct answer	Correct answer	Correct answer	Correct answer	Correct answer	Correct answer	Correct answer	Correct answer	Correct answer	Correct answer	Correct answer	Correct answer	Correct answer	Correct answer	Correct answer	Correct answer	Correct answer	Correct answer	Correct answer	Correct answer	26	92.86	Satisfactory
Male	25-29 years	Middle Region	University student	Medical	Unemployed	One time	No	No	Incorrect answer	Incorrect answer	Incorrect answer	Correct answer	Correct answer	Correct answer	Correct answer	Correct answer	Correct answer	Correct answer	Correct answer	Correct answer	Correct answer	Correct answer	Correct answer	Correct answer	Correct answer	Correct answer	Correct answer	Correct answer	Correct answer	Correct answer	Correct answer	Correct answer	Correct answer	Correct answer	Correct answer	Correct answer	26	92.86	Satisfactory
Male	25-29 years	Northern Region	University student	Medical	Employed	Three times or more	No	No	Incorrect answer	Correct answer	Correct answer	Correct answer	Correct answer	Correct answer	Correct answer	Correct answer	Correct answer	Correct answer	Correct answer	Correct answer	Correct answer	Correct answer	Correct answer	Correct answer	Correct answer	Correct answer	Correct answer	Correct answer	Correct answer	Correct answer	Correct answer	Correct answer	Correct answer	Correct answer	Correct answer	Correct answer	26	92.86	Satisfactory
Female	30-34 years	Middle Region	University student	Medical	Employed	One time	No	No	Incorrect answer	Correct answer	Correct answer	Correct answer	Correct answer	Correct answer	Correct answer	Correct answer	Correct answer	Correct answer	Correct answer	Correct answer	Correct answer	Correct answer	Correct answer	Correct answer	Correct answer	Correct answer	Correct answer	Correct answer	Correct answer	Correct answer	Correct answer	Correct answer	Correct answer	Correct answer	Correct answer	Correct answer	26	92.86	Satisfactory
Male	35-39 years	Eastern Region	University student	Medical	Employed	Two times	No	No	Correct answer	Correct answer	Correct answer	Correct answer	Correct answer	Correct answer	Incorrect answer	Correct answer	Correct answer	Correct answer	Correct answer	Correct answer	Correct answer	Correct answer	Correct answer	Correct answer	Correct answer	Correct answer	Correct answer	Correct answer	Correct answer	Correct answer	Correct answer	Correct answer	Correct answer	Correct answer	Correct answer	Correct answer	26	92.86	Satisfactory
Female	25-29 years	Middle Region	University student	Medical	Unemployed	One time	No	No	Incorrect answer	Correct answer	Correct answer	Correct answer	Correct answer	Correct answer	Correct answer	Correct answer	Correct answer	Correct answer	Correct answer	Correct answer	Correct answer	Correct answer	Correct answer	Correct answer	Correct answer	Correct answer	Correct answer	Correct answer	Correct answer	Correct answer	Correct answer	Correct answer	Correct answer	Correct answer	Correct answer	Correct answer	26	92.86	Satisfactory
Female	30-34 years	Middle Region	University student	Medical	Employed	One time	No	No	Incorrect answer	Correct answer	Correct answer	Correct answer	Correct answer	Correct answer	Correct answer	Correct answer	Correct answer	Correct answer	Correct answer	Correct answer	Correct answer	Correct answer	Correct answer	Correct answer	Correct answer	Correct answer	Correct answer	Correct answer	Correct answer	Correct answer	Correct answer	Correct answer	Correct answer	Correct answer	Correct answer	Correct answer	26	92.86	Satisfactory
Female	25-29 years	Middle Region	University student	Medical	Employed	Two times	No	No	Incorrect answer	Correct answer	Correct answer	Correct answer	Correct answer	Correct answer	Correct answer	Correct answer	Correct answer	Correct answer	Correct answer	Correct answer	Correct answer	Correct answer	Correct answer	Correct answer	Correct answer	Correct answer	Correct answer	Correct answer	Correct answer	Correct answer	Correct answer	Correct answer	Correct answer	Correct answer	Correct answer	Correct answer	26	92.86	Satisfactory
Female	30-34 years	Middle Region	University student	Medical	Unemployed	One time	No	No	Incorrect answer	Correct answer	Correct answer	Correct answer	Correct answer	Correct answer	Correct answer	Correct answer	Correct answer	Correct answer	Correct answer	Correct answer	Correct answer	Correct answer	Correct answer	Correct answer	Correct answer	Correct answer	Correct answer	Correct answer	Correct answer	Correct answer	Correct answer	Correct answer	Correct answer	Correct answer	Correct answer	Correct answer	26	92.86	Satisfactory
Male	25-29 years	Middle Region	Diploma	Medical	Unemployed	Two times	No	No	Incorrect answer	Correct answer	Correct answer	Correct answer	Correct answer	Correct answer	Correct answer	Correct answer	Correct answer	Correct answer	Correct answer	Correct answer	Correct answer	Correct answer	Correct answer	Correct answer	Correct answer	Correct answer	Correct answer	Correct answer	Correct answer	Correct answer	Correct answer	Correct answer	Correct answer	Correct answer	Correct answer	Correct answer	26	92.86	Satisfactory
Female	25-29 years	Middle Region	University student	Medical	Unemployed	One time	No	No	Incorrect answer	Correct answer	Correct answer	Correct answer	Correct answer	Correct answer	Correct answer	Correct answer	Correct answer	Correct answer	Correct answer	Correct answer	Correct answer	Correct answer	Correct answer	Correct answer	Correct answer	Correct answer	Correct answer	Correct answer	Correct answer	Correct answer	Correct answer	Correct answer	Correct answer	Correct answer	Correct answer	Correct answer	26	92.86	Satisfactory
Male	25-29 years	Middle Region	University student	Medical	Employed	Two times	No	No	Incorrect answer	Correct answer	Correct answer	Correct answer	Correct answer	Correct answer	Correct answer	Correct answer	Correct answer	Correct answer	Correct answer	Correct answer	Correct answer	Correct answer	Correct answer	Correct answer	Correct answer	Correct answer	Correct answer	Correct answer	Correct answer	Correct answer	Correct answer	Correct answer	Correct answer	Correct answer	Correct answer	Correct answer	26	92.86	Satisfactory
Female	25-29 years	Middle Region	University student	Medical	Employed	Two times	No	No	Incorrect answer	Correct answer	Correct answer	Correct answer	Correct answer	Correct answer	Correct answer	Correct answer	Correct answer	Correct answer	Correct answer	Correct answer	Correct answer	Correct answer	Correct answer	Correct answer	Correct answer	Correct answer	Correct answer	Correct answer	Correct answer	Correct answer	Correct answer	Correct answer	Correct answer	Correct answer	Correct answer	Correct answer	26	92.86	Satisfactory
Female	30-34 years	Middle Region	University student	Medical	Employed	Two times	No	No	Incorrect answer	Correct answer	Correct answer	Correct answer	Correct answer	Correct answer	Correct answer	Correct answer	Correct answer	Correct answer	Correct answer	Correct answer	Correct answer	Correct answer	Correct answer	Correct answer	Correct answer	Correct answer	Correct answer	Correct answer	Correct answer	Correct answer	Correct answer	Correct answer	Correct answer	Correct answer	Correct answer	Correct answer	26	92.86	Satisfactory
Female	25-29 years	Middle Region	Diploma	Medical	Unemployed	One time	No	No	Incorrect answer	Correct answer	Correct answer	Correct answer	Correct answer	Correct answer	Correct answer	Correct answer	Correct answer	Correct answer	Correct answer	Correct answer	Correct answer	Correct answer	Correct answer	Correct answer	Correct answer	Correct answer	Correct answer	Correct answer	Correct answer	Correct answer	Correct answer	Correct answer	Correct answer	Correct answer	Correct answer	Correct answer	26	92.86	Satisfactory
Male	25-29 years	Middle Region	University student	Non-medical	Employed	Two times	Yes	No	Incorrect answer	Correct answer	Correct answer	Correct answer	Correct answer	Correct answer	Correct answer	Correct answer	Correct answer	Correct answer	Correct answer	Correct answer	Correct answer	Correct answer	Correct answer	Correct answer	Correct answer	Correct answer	Correct answer	Correct answer	Correct answer	Correct answer	Correct answer	Correct answer	Correct answer	Correct answer	Correct answer	Correct answer	26	92.86	Satisfactory
Female	25-29 years	Middle Region	University student	Non-medical	Employed	Two times	Yes	No	Incorrect answer	Correct answer	Correct answer	Correct answer	Correct answer	Correct answer	Correct answer	Correct answer	Correct answer	Correct answer	Correct answer	Correct answer	Correct answer	Correct answer	Correct answer	Correct answer	Correct answer	Correct answer	Correct answer	Correct answer	Correct answer	Correct answer	Correct answer	Correct answer	Correct answer	Correct answer	Correct answer	Correct answer	26	92.86	Satisfactory
Male	30-34 years	Middle Region	University student	Non-medical	Employed	Two times	Yes	No	Incorrect answer	Correct answer	Correct answer	Correct answer	Correct answer	Correct answer	Correct answer	Correct answer	Correct answer	Correct answer	Correct answer	Correct answer	Correct answer	Correct answer	Correct answer	Correct answer	Correct answer	Correct answer	Correct answer	Correct answer	Correct answer	Correct answer	Correct answer	Correct answer	Correct answer	Correct answer	Correct answer	Correct answer	26	92.86	Satisfactory
Female	25-29 years	Middle Region	University student	Medical	Unemployed	Two times	No	No	Incorrect answer	Correct answer	Correct answer	Correct answer	Correct answer	Correct answer	Correct answer	Correct answer	Correct answer	Correct answer	Correct answer	Correct answer	Correct answer	Correct answer	Correct answer	Correct answer	Correct answer	Correct answer	Correct answer	Correct answer	Correct answer	Correct answer	Correct answer	Correct answer	Correct answer	Correct answer	Correct answer	Correct answer	26	92.86	Satisfactory
Male	25-29 years	Middle Region	University student	Medical	Employed	Two times	No	No	Incorrect answer	Correct answer	Correct answer	Correct answer	Correct answer	Correct answer	Correct answer	Correct answer	Correct answer	Correct answer	Correct answer	Correct answer	Correct answer	Correct answer	Correct answer	Correct answer	Correct answer	Correct answer	Correct answer	Correct answer	Correct answer	Correct answer	Correct answer	Correct answer	Correct answer	Correct answer	Correct answer	Correct answer	26	92.86	Satisfactory
Male	25-29 years	Middle Region	University student	Medical	Employed	One time	No	No	Incorrect answer	Correct answer	Correct answer	Correct answer	Correct answer	Correct answer	Correct answer	Correct answer	Correct answer	Correct answer	Correct answer	Correct answer	Correct answer	Correct answer	Correct answer	Correct answer	Correct answer	Correct answer	Correct answer	Correct answer	Correct answer	Correct answer	Correct answer	Correct answer	Correct answer	Correct answer	Correct answer	Correct answer	26	92.86	Satisfactory
Female	30-34 years	Middle Region	University student	Medical	Employed	One time	No	No	Incorrect answer	Correct answer	Correct answer	Correct answer	Correct answer	Correct answer	Correct answer	Correct answer	Correct answer	Correct answer	Correct answer	Correct answer	Correct answer	Correct answer	Correct answer	Correct answer	Correct answer	Correct answer	Correct answer	Correct answer	Correct answer	Correct answer	Correct answer	Correct answer	Correct answer	Correct answer	Correct answer	Correct answer	26	92.86	Satisfactory
Female	25-29 years	Middle Region	University student	Medical	Employed	One time	No	No	Incorrect answer	Correct answer	Correct answer	Correct answer	Correct answer	Correct answer	Correct answer	Correct answer	Correct answer	Correct answer	Correct answer	Correct answer	Correct answer	Correct answer	Correct answer	Correct answer	Correct answer	Correct answer	Correct answer	Correct answer	Correct answer	Correct answer	Correct answer	Correct answer	Correct answer	Correct answer	Correct answer	Correct answer	26	92.86	Satisfactory
Female	30-34 years	Middle Region	Bachelor's degree	Non-medical	Employed	Two times	Yes	No	Incorrect answer	Correct answer	Correct answer	Correct answer	Correct answer	Correct answer	Correct answer	Correct answer	Correct answer	Correct answer	Correct answer	Correct answer	Correct answer	Correct answer	Correct answer	Correct answer	Correct answer	Correct answer	Correct answer	Correct answer	Correct answer	Correct answer	Correct answer	Correct answer	Correct answer	Correct answer	Correct answer	Correct answer	26	92.86	Satisfactory
Male	25-29 years	Northern Region	University student	Medical	Unemployed	Two times	No	No	Incorrect answer	Correct answer	Correct answer	Correct answer	Correct answer	Correct answer	Correct answer	Correct answer	Correct answer	Correct answer	Correct answer	Correct answer	Correct answer	Correct answer	Correct answer	Correct answer	Correct answer	Correct answer	Correct answer	Correct answer	Correct answer	Correct answer	Correct answer	Correct answer	Correct answer	Correct answer	Correct answer	Correct answer	26	92.86	Satisfactory
Female	30-34 years	Eastern Region	University student	Medical	Employed	Two times	Yes	No	Incorrect answer	Correct answer	Correct answer	Correct answer	Correct answer	Correct answer	Correct answer	Correct answer	Correct answer	Correct answer	Correct answer	Correct answer	Correct answer	Correct answer	Correct answer	Correct answer	Correct answer	Correct answer	Correct answer	Correct answer	Correct answer	Correct answer	Correct answer	Correct answer	Correct answer	Correct answer	Correct answer	Correct answer	26	92.86	Satisfactory
Female	25-29 years	Northern Region	University student	Medical	Unemployed	Three times or more	No	No	Incorrect answer	Correct answer	Correct answer	Correct answer	Correct answer	Correct answer	Correct answer	Correct answer	Correct answer	Correct answer	Correct answer	Correct answer	Correct answer	Correct answer	Correct answer	Correct answer	Correct answer	Correct answer	Correct answer	Correct answer	Correct answer	Correct answer	Correct answer	Correct answer	Correct answer	Correct answer	Correct answer	Correct answer	26	92.86	Satisfactory
Male	25-29 years	Middle Region	University student	Medical	Unemployed	Two times	No	No	Incorrect answer	Correct answer	Correct answer	Correct answer	Correct answer	Correct answer	Correct answer	Correct answer	Correct answer	Correct answer	Correct answer	Correct answer	Correct answer	Correct answer	Correct answer	Correct answer	Correct answer	Correct answer	Correct answer	Correct answer	Correct answer	Correct answer	Correct answer	Correct answer	Correct answer	Correct answer	Correct answer	Correct answer	26	92.86	Satisfactory
Female	25-29 years	Middle Region	University student	Medical	Employed	Two times	No	No	Incorrect answer	Correct answer	Correct answer	Correct answer	Correct answer	Correct answer	Correct answer	Correct answer	Correct answer	Correct answer	Correct answer	Correct answer	Correct answer	Correct answer	Correct answer	Correct answer	Correct answer	Correct answer	Correct answer	Correct answer	Correct answer	Correct answer	Correct answer	Correct answer	Correct answer	Correct answer	Correct answer	Correct answer	26	92.86	Satisfactory
Male	25-29 years	Middle Region	Diploma	Medical	Employed	One time	No	No	Incorrect answer	Correct answer	Correct answer	Correct answer	Correct answer	Correct answer	Correct answer	Correct answer	Correct answer	Correct answer	Correct answer	Correct answer	Correct answer	Correct answer	Correct answer	Correct answer	Correct answer	Correct answer	Correct answer	Correct answer	Correct answer	Correct answer	Correct answer	Correct answer	Correct answer	Correct answer	Correct answer	Correct answer	26	92.86	Satisfactory
Female	25-29 years	Northern Region	Diploma	Medical	Employed	Two times	No	No	Incorrect answer	Correct answer	Correct answer	Correct answer	Correct answer	Correct answer	Correct answer	Correct answer	Correct answer	Correct answer	Correct answer	Correct answer	Correct answer	Correct answer	Correct answer	Correct answer	Correct answer	Correct answer	Correct answer	Correct answer	Correct answer	Correct answer	Correct answer	Correct answer	Correct answer	Correct answer	Correct answer	Correct answer	26	92.86	Satisfactory
Male	25-29 years	Middle Region	University student	Medical	Employed	Three times or more	No	No	Incorrect answer	Correct answer	Correct answer	Correct answer	Correct answer	Correct answer	Correct answer	Correct answer	Correct answer	Correct answer	Correct answer	Correct answer	Correct answer	Correct answer	Correct answer	Correct answer	Correct answer	Correct answer	Correct answer	Correct answer	Correct answer	Correct answer	Correct answer	Correct answer	Correct answer	Correct answer	Correct answer	Correct answer	26	92.86	Satisfactory
Male	25-29 years	Middle Region	University student	Medical	Unemployed	Two times	No	No	Incorrect answer	Correct answer	Correct answer	Correct answer	Correct answer	Correct answer	Correct answer	Correct answer	Correct answer	Correct answer	Correct answer	Correct answer	Correct answer	Correct answer	Correct answer	Correct answer	Correct answer	Correct answer	Correct answer	Correct answer	Correct answer	Correct answer	Correct answer	Correct answer	Correct answer	Correct answer	Correct answer	Correct answer	26	92.86	Satisfactory
Female	25-29 years	Middle Region	University student	Medical	Unemployed	Two times	No	No	Incorrect answer	Correct answer	Correct answer	Correct answer	Correct answer	Correct answer	Correct answer	Correct answer	Correct answer	Correct answer	Correct answer	Correct answer	Correct answer	Correct answer	Correct answer	Correct answer	Correct answer	Correct answer	Correct answer	Correct answer	Correct answer	Correct answer	Correct answer	Correct answer	Correct answer	Correct answer	Correct answer	Correct answer	26	92.86	Satisfactory
Female	25-29 years	Eastern Region	University student	Medical	Employed	Two times	No	Yes	Incorrect answer	Correct answer	Correct answer	Correct answer	Correct answer	Correct answer	Correct answer	Correct answer	Correct answer	Correct answer	Correct answer	Correct answer	Correct answer	Correct answer	Correct answer	Correct answer	Correct answer	Correct answer	Correct answer	Correct answer	Correct answer	Correct answer	Correct answer	Correct answer	Correct answer	Correct answer	Correct answer	Correct answer	26	92.86	Satisfactory
Female	25-29 years	Middle Region	University student	Medical	Unemployed	One time	No	No	Incorrect answer	Incorrect answer	Correct answer	Correct answer	Correct answer	Correct answer	Correct answer	Correct answer	Correct answer	Correct answer	Correct answer	Correct answer	Correct answer	Correct answer	Correct answer	Correct answer	Incorrect answer	Correct answer	Correct answer	Correct answer	Correct answer	Correct answer	Correct answer	Correct answer	Correct answer	Correct answer	Correct answer	Correct answer	26	92.86	Satisfactory
Female	30-34 years	Western Region	Bachelor's degree	Non-medical	Employed	Three times or more	Yes	Yes	Incorrect answer	Incorrect answer	Correct answer	Correct answer	Correct answer	Correct answer	Correct answer	Correct answer	Correct answer	Correct answer	Correct answer	Correct answer	Incorrect answer	Correct answer	Correct answer	Correct answer	Correct answer	Correct answer	Correct answer	Correct answer	Correct answer	Correct answer	Correct answer	Correct answer	Correct answer	Correct answer	Correct answer	Correct answer	26	92.86	Satisfactory
[truncated: 51 more rows]
